# Supplementary material for: Genome-Wide Identification of the LexA-Mediated DNA Damage Response in Streptomyces venezuelae
Source: J Bacteriol. 2022 Jul 13;204(8):e00108-22. doi: 10.1128/jb.00108-22 (PMC9380542; doi:10.1128/jb.00108-22)
Supplement: Supplemental file 1 — Table S1. Download jb.00108-22-s0001.xlsx, XLSX file, 0.1 MB [file jb.00108-22-s0001.xlsx]

## Sheet: Legend
Supplementary Table 1: S. venezuelae LexA regulon. ChIP-seq data obtained from S. venezuelae expressing a lexA-3xFLAG fusion (KS74) grown in MYM for 14 h in the absence (untreated) and the presence of 0.25 mg ml-1 MMC (14h MMC). Only LexA enrichment sites that displayed a Log2-fold change>1 between the untreated and the MMC-treated samples and which are located within -200 to 100 bp relative to t…
Data columns		Description
A	Position	Location of the enrichment site of LexA-3xFLAG in the ∆lexA/lexA-3xFLAG strain (KS74)
B	Untreated	Log2(fold-change) of the enrichment of LexA-3xFLAG in the untreated samples, comparing WT to the ∆lexA/lexA-FLAG+ strain
C	14h MMC	Log2(fold-change) of the enrichment of LexA-3xFLAG in the treated (14hr MMC) samples, comparing WT to the ∆lexA/lexA-FLAG+ strain
D	logFC(untreated-14h MMC)	Log2(fold-change) of the enrichment comparing treated (14h MMC) and untreated Log2(fold-change) values from previous columns
E	gene ID	Gene identifier (S. venezuelae NRRL B-65442, NCBI Ref: NZ_CP018074.1) of the gene to the left of the enrichment site
F	strand	The strand of the gene to the left of the enrichment site, -1 indicates reverse strand and +1 indicates forward strand
G	distance from peak	The distance in bp from the start of the left gene to the enrichment site
H	product	The predicted function of the gene to the left of the enrichment site based on annotation in strepdb (http://strepdb.streptomyces.org.uk)
I	Gene	Gene identifier (S. venezuelae NRRL B-65442, NCBI Ref: NZ_CP018074.1) of the gene in which the enrichment site falls neither upstream of downstream but within a coding sequence
J	strand	The strand of the gene in which the enrichment falls within the coding sequence, -1 indicates reverse strand and +1 indicates forward strand
K	Distance from peak	The distance in bp from the start of the gene and the enrichment site which falls within the coding sequence of the gene
L	Gene product	The predicted function of the gene in which the enrichment falls within the coding sequence based on annotation in strepdb (http://strepdb.streptomyces.org.uk)
M	Gene	Gene identifier (S. venezuelae NRRL B-65442, NCBI Ref: NZ_CP018074.1) of the gene to the right of the enrichment site
N	strand	The strand of the gene to the right of the enrichment site, -1 indicates reverse strand and +1 indicates forward strand
O	Distance from peak	The distance in bp from the start of the right gene to the enrichment site
P	Gene product	The predicted function of the gene to the right of the enrichment site based on annotation in strepdb (http://strepdb.streptomyces.org.uk)
Q	100nt	The 100nt sequence (5' to 3') under the centre of the enrichment site

## Sheet: ChIP-seq
Position	Enrichment of peak			left gene				inside gene				right gene				100nt sequence under peak
	Untreated	14h MMC	logFC(untreated-14h MMC)	Gene	strand	Distance from peak (bp)	Gene product	Gene	strand	Distance from peak (bp)	Gene product	Gene	strand	Distance from peak (bp)	Gene product
8172255	1.90515	0.79746	1.10769	-	-	-	-	-	-	-	-	vnz_36560	1	-144	serine protease	CCTCGGAGCCCTTCGATGGCCGCCCTGACCTGCTGGACATTCATTCGATCACCGGCATGCGGGTGCGCCTGTCCGGATAGTGACCGCGAGGATGCGATCGC
8059155	1.94631	0.415754	1.53056	vnz_36140	-1	-10	nitroreductase	-	-	-	-	vnz_36145	1	-104	hydrolase	CACGCGGTCGGGCTGGGCTCGTACTCACCTTCGAGTGGCATGGGGGTCCTTTCGGTGGTTCCGGCTCGGCTGCCCCGCCCCGGCGTTGTCGGTGCCGGCTC
8005845	1.34739	0.322444	1.02495	-	-	-	-	-	-	-	-	vnz_35870	1	-14	hypothetical protein	GCGCCTGAGGGGCGCGCACCCCGGCGCGTTCGACCCGTTCGAGTGAGCCGCCGCATGGGTCGGCATGGTGGCATCCCACTCGGGCAGTGATCATCCCGAGC
7959810	1.10865	0.305999	0.802654	-	-	-	-	vnz_35670	-1	22	TetR family transcriptional regulator	vnz_35675	1	-91	FAD-binding oxidoreductase	CTTCCAGCATCTGCTGCCGACGCAGGTGCCGGGGGACGCCCTTGGTGCCGGCTTTCGAACGGGGGGTTGCCATGCGTGGATATTATCAGTAAGTAATTTAC
7926975	1.34544	0.409938	0.935501	-	-	-	-	-	-	-	-	vnz_35540	1	-136	hypothetical protein	GCGCTTCACCCAGTCCAACCAGAAGCGGGACGCTCTGGACGTCGCCATCAGCCTCGAACAGGTGCCCCGTTCGAGCCTGACCGCGATCCTGGGCGAAGCCA
7851705	1.22309	0.471457	0.751633	vnz_35250	-1	-80	LacI family transcriptional regulator	-	-	-	-	vnz_35255	1	-62	peptide ABC transporter substrate-binding protein	TGCAAAACCGTTCCCGCAAAGCCGGCCGAACTCTTGTGCGGGAACGTTCCCGCATCAATACTCGCTCCATCCTCCCGTGCCCGACACAACACCCGTAAAGG
7622250	1.44562	0.434539	1.01108	-	-	-	-	-	-	-	-	vnz_34345	1	-37	chemotaxis protein	CCCCTGCTATTCATCGGTTAGGAAAGTTTCCTTCCAGTCGAACTCGCGTACCCCCCCGACCTCGTTCGTCGTTCCGTGGAGACCCCCATGACTTCGGCACG
7563885	1.79227	0.689532	1.10274	-	-	-	-	-	-	-	-	vnz_34090	1	-62	sugar ABC transporter substrate-binding protein	GGGCACTGACCGACGCTTGAACATCGAACGATTGGTCTATGTCGTTCGAACGCGGTAGCTTTCCGGAACGCCCACCGAGAACATGTGGCGGGCGATCGGAG
7507365	2.39675	2.04457	0.352181	vnz_33830	-1	-87	hypothetical protein	-	-	-	-	vnz_33835	1	-206	sugar transporter	ATGCACCTACCGTCTCACCCGGCACTGACAATCGAACGTTTGTCGGTCCCGGCGTAACTCGCGAGTAACTACCGGCGGTAACGGTACGGAGCGCGCATTCG
7480320	2.11945	0.83166	1.28779	-	-	-	-	vnz_33680	-1	27	hypothetical protein	vnz_33685	1	-181	DNA-binding response regulator	TCCGTCCCCGGCCGGGCCGGTGGGGGAGGGGACGCGGAAGGTGTGCCGGACGACCAGGTGTTCGAGAGCGTGGACCATGCGGGCATGCTCGCAGCCGCCCG
7474995	1.59364	0.234605	1.35904	-	-	-	-	-	-	-	-	vnz_33670	1	-60	hypothetical protein	GCGAATTTCCGTTTCTACTCGCTCTCTCGGCGGGCGATCAGTAGCCTCACCTCGAACACCGGCCGCGAACACATGGCCGCATCCCCCATGGCGACTTGTTG
7469475	1.53021	0.188011	1.3422	-	-	-	-	vnz_33635	-1	19	universal stress protein UspA	vnz_33640	1	-110	oligosaccharide deacetylase	CGACCCCCGCCATGATCACCTTCGGTCCGTCGGTCCCGCGTTCGAACCGGCCGGGCTGCTGTTCGCTCACCCTCCGAGGTTATCGGCTCATCGGGTGCTTT
7467720	1.35521	0.892506	0.462702	vnz_33625	-1	-223	RNA polymerase subunit sigma	-	-	-	-	vnz_33630	1	-59	hypothetical protein	TCAGCGGGGTTCATGGCCCTTCGCGGCCTTGACCCTTGACTGAGGCTTTCCCGCGAGATCAATTCGTGTGAACAGATGTTCATCCCACGAATCGGGCGGAG
7398405	1.48582	0.167808	1.31801	-	-	-	-	-	-	-	-	vnz_33325	1	-9	taurine dioxygenase	GTCTCCTGCCGTCTCCTCCGCGGCGTGAACAACTCATTCGCTTCGAACAGGGAGTTCCCATGACCACTGCCTCCGTCACGACCGAAATCAGCTCCCTCACC
7196850	1.83096	0.544145	1.28681	vnz_32490	-1	-159	glycerophosphodiester phosphodiesterase	-	-	-	-	vnz_32495	1	-75	hypothetical protein	TTGTTCCCAACTGCCCTTCTCGGGTCGAGTCGTTGGCGCTCGCGCCCGAACATTTGCGCTGCCCTCGAACGTTCTGGAACCCTCCGTTCGACTTACTGACA
7173690	2.86968	2.38512	0.484562	vnz_32385	-1	-75	hypothetical protein	-	-	-	-	vnz_32390	1	-20	alpha-ketoglutarate-dependent dioxygenase AlkB	GTCAGTATGCGCTCGCGGACTCCGGCAGTCATATTCGCTCATGCGTTCGGTTTGCGGTTACGCTGGATCCATGACCGCAGCACGGCACCCCGCTCTGCCCG
7101465	2.2289	0.687583	1.54132	vnz_32070	-1	-297	RNA polymerase subunit sigma-24	-	-	-	-	vnz_32075	1	-170	type IV secretion protein Rhs	TTCTTCCGGCCGGTCCCGGCGTCGCGATTGCGACGATTTGCAGAACACGCGTACGACAAGCATGATCGTGTGGCTCGCGACTGACCTGCGACGGTCCACGC
7081050	2.07097	0.734559	1.33641	vnz_32010	-1	-99	TetR family transcriptional regulator	-	-	-	-	vnz_32015	1	-61	tetracycline resistance MFS efflux pump	CACCTCTCGCTGGTGAGCGGACTCTCTTTGCATCGGATCGAACGCTGTTCTATCGTACCGGATGGAACAACGTTCGATACTCGAACCACGTTCGATCGAAA
7066170	2.02342	0.742025	1.28139	-	-	-	-	-	-	-	-	vnz_31950	1	-55	hypothetical protein	TCCACTCGGCAGGGACCGGGAGAGTCGACCCCGGCCAGTGGTCGCACATGTGTGCAGCAGTAGTGCGCGGGCACACGGACAGCACCTCTTGGAAGGAGTCC
7050780	2.02415	1.1473	0.876851	vnz_31880	-1	-100	hypothetical protein	-	-	-	-	vnz_31885	1	-174	hypothetical protein	AAGACAGACAAAGGCGACCAAGGGTTGTACGGAAATCGATCATTCGTGCGCCTCCGTCATCGTCGGCTCGGCCGCAGCCGCGGCGGGCGTTGGGGTGAGTG
6930645	1.96182	0.412496	1.54933	-	-	-	-	vnz_31310	-1	93	low temperature requirement protein LtrA	vnz_31315	1	-298	hypothetical protein	CAGCGGCGACGGCGCGACCGCCATCAGCGCGGTGACCTGGGTGATCGCGTACACGAACACCAGGTCGAAGAAGAGCTCCGCGGGCGTCACCTTGTGATCGT
6925305	1.02686	-0.161089	1.18795	-	-	-	-	-	-	-	-	vnz_31295	1	-33	transporter	TCGGAATCACTTCTTCCGGTTGACCGGCCGGTCGCACAGGACAAAAACCGCTGATTTGGACGCCTGTTCGGCACTACCGGACGATGGCCCGGAATGTCCGA
6922875	2.08116	0.574159	1.507	-	-	-	-	-	-	-	-	vnz_31290	1	-265	hypothetical protein	CCGCGCCGAGTGCGCCCGGCGCGGGGTGCGGGTGGAGACCGCCTGCCCCGAAGGCCCCGCGTGCGAACCGGTGTACGACACGGCCGCCAAGGCCGGTGTCC
6888870	2.98265	2.59661	0.386045	vnz_31145	-1	-61	radical SAM protein	-	-	-	-	vnz_31150	1	-87	polyketide cyclase	TCGATGGCTCTGCGTCGACCGTTCGCTCAGAATAGAACACCTGTTCCCTTGATCGTTGCAACCCGGATTTCGCACCCCGCAGCCCACGTGGTTCTCTAGGC
6866370	1.17049	-0.106983	1.27747	-	-	-	-	vnz_31050	-1	53	PucR family transcriptional regulator	vnz_31055	1	-259	ABC transporter ATP-binding protein	CTCAGATGCTCGTCGACCAGCTCCGGTACCCGTTCCAGAAGCGCGGTGCACGCCTGTGCGAGCACCTTCCAGTCGTCACCGGTCCGCCGTCTGCGCCGTCC
6647685	1.39746	0.283701	1.11376	-	-	-	-	vnz_30140	-1	25	4-diphosphocytidyl-2C-methyl-D-erythritol synthase	vnz_30145	1	-212	hypothetical protein	GCCCGCCCCCGGCGGCGAGCAGCAGACCCGCGACGACGGGAGTACGGACATCGGTTCGATCGCGCGCTGTTGTCATGAGGACTGCATACCTCATCAGGCGG
6476865	1.25362	0.240606	1.01301	-	-	-	-	-	-	-	-	vnz_29405	1	-87	hypothetical protein	GACGCGCTGATCGTCCAGGACCTCCCGGTCGTCGAATCCCTCGTCCGGGAGCACTTCACCGGCTCGAACGCCTGACCCCGGCGGCCCGCTAGGCTTTGATG
6428895	1.21143	0.355945	0.855482	-	-	-	-	-	-	-	-	vnz_29180	1	-28	copper amine oxidase	GGACCGTCACCCGCGTCGGCTGACCACCGCCGCGCCCGGTCCTCTCCTGTCGCACCTTCGTACGAAGGAGTACGTTCCATGTCCACCCGGTACAGCCCGAC
6424470	1.80675	0.303105	1.50365	vnz_29160	-1	-9	malto-oligosyltrehalose synthase	-	-	-	-	vnz_29165	1	-82	MFS transporter	GGTGGGAAGGACGGCTGCGGAACCGGACGGGAGGGAGGTCATGCGAACGTACGTACCCCGCAGGAGGGCTTCTGTGTCATCGCCCCATGCACCCGTTCGTG
6027210	1.66757	0.671206	0.99636	-	-	-	-	-	-	-	-	vnz_27430	1	-29	ABC transporter	TTCCGCCCTCCGGCTCTGGCCCTCCGGCACGGCGGCGGACCATACTGGCGGGCACGTGTTCGAGGAGGGGGAGTACAGGGTGAGTGAGAGCAGCACGCGGT
6008730	1.55507	0.790696	0.764376	-	-	-	-	-	-	-	-	vnz_27340	1	-51	glycosyl transferase	TCACCCGGAGTGCACGCGCGGATCGTTCGCCCGGAAAAGTGCGGCGTTACCGTACCCGCCGTAGCGGCGTTTAACTGTTCGATTCAGTATGGGGATTCCGA
5977245	2.37702	2.1415	0.235523	vnz_27220	-1	-275	hypothetical protein	-	-	-	-	vnz_27225	1	-157	DNA topoisomerase IV subunit B	CCTAAATGGTTCATGCCTGGAAGGGAACGTGATGTTCGCGTCACCCCATCGAGGGATCGAACATCCATACGACTCTGGACTAGCATGAGGAATCGGGGTGG
5957670	1.34813	0.0939429	1.25419	-	-	-	-	-	-	-	-	vnz_27150	1	-42	hypothetical protein	TGGACGAAGACGGGCGATACCGTCTGGACAGGCCGTTCGAACGCTGGCGTACCCCGGAACCGTACGGCCCTACCGGATAGAGTGGCAGACCGATGACCGCT
5883420	3.1181	2.23591	0.88219	-	-	-	-	-	-	-	-	vnz_26845	1	-162	recombinase RecA	GGTGAGTCGCTCGTGCTCGGTGCCGGTGGTGCGCGCGTGGCGCGCTTGACACTGAAATCGAACATCCATTCTCATGGAAGCCCGGCCCTTGGAATCTCGGG
5835735	1.5874	0.399644	1.18775	-	-	-	-	-	-	-	-	vnz_26675	1	-176	4-hydroxy-tetrahydrodipicolinate synthase	CCGCTGACCCACGCCGCCTTCAACAAGAACGGTCGTGTGGCCCCGTAGGGCACAGATGTCCGAACGCCTCGCGCGAAGTGTCCGTATTGCGGCGTTTCACG
5762085	1.20385	0.141295	1.06256	-	-	-	-	-	-	-	-	vnz_26390	1	-246	FAD-dependent oxidoreductase	GGTGACCCTGCCGATCGCCGCGCCCGGCATCGCCGCCGGCGCCCTGCTGGCCTTCGCGCTCTCGTTCGACGACTTCATCATCACCAACTTCAACGCGGGCT
5736390	1.35409	0.512472	0.84162	-	-	-	-	-	-	-	-	vnz_26265	1	-199	thiamine ABC transporter substrate-binding protein	GGACAGCTGGCCGCGGCCGAGCGCTGACCTTGTAGTCTGAGCTCGAACACATCTCCATATTCCGACAGGGGAGCGCCACAGCGCTGAGAGTGCGGTCACCG
5624115	1.64532	0.657475	0.987848	-	-	-	-	-	-	-	-	vnz_25725	1	-128	branched chain amino acid aminotransferase	CCCCCGAACCCCGGACCGCGTTCACCCGTTTCACGCACCGGTCCCCACGAGCGATAATCGAACGTGGGGCCGCGGCATGCGGGCATGCTCGGACGTCCACC
5601180	1.71918	0.261405	1.45777	-	-	-	-	vnz_25625	-1	66	oxidoreductase	vnz_25630	1	-169	dihydrofolate reductase	CCGCAACGAGCGGTCCCCCCGCTGTTCCGAACGGCTGTACGCCCAGCTCATCGGCATGCACCCCAGGCCGATCGCACCCACGTCGAGCGCCGTCGCCCCGA
5591985	1.24872	0.125301	1.12342	-	-	-	-	-	-	-	-	vnz_25595	1	-71	hypothetical protein	GAGCATCGCCACGAAACGGGCAAACGATCACGTTTGGCTGCCACAGTGGGCCCATAGGTCAAGCGTTCTTTTTCGGGCTGTTCCCGCTGAAGATCCACGAA
5452380	1.12708	0.158416	0.96866	-	-	-	-	-	-	-	-	vnz_25055	1	-43	methylmalonyl-CoA mutase	GCCGGAGCCGGTCAAGGCCTGACACCGACCCCCGCACTGATGTGCGGGGGTTTGCCATCGACATTTACTAGGACGTCCTAGTAAATTCGAAGCATGGACGC
5338065	1.36281	0.246579	1.11623	-	-	-	-	-	-	-	-	vnz_24535	1	-180	tetratricopeptide repeat protein	GGCGTGGGGCGCCCGGGCCGCTCAGCAGTTCGACCATGTCCACGATCAGGTGGGTGAAGCCTTGGCGATGCTGCTTGAATCCGATGAACTGACCAATGAGG
5192820	1.08609	0.0596854	1.0264	-	-	-	-	-	-	-	-	vnz_23870	1	-36	adenylyltransferase/sulfurtransferase MoeZ	TCGGACCGGGTGTCTCGGAATGAGAAGGAGCGTGGCAGTGTTACGGGGAGAACAACCGTACTGACATACCGACAACCGGAGTCCCCGTGTCGCTGCCACCC
5176725	1.28123	0.258909	1.02232	-	-	-	-	-	-	-	-	vnz_23795	1	-111	tRNA 2-methylthio-N6-isopentenyl adenosine(37) hydroxylase MiaE-like protein	ACACGTCCGAACGTGCGAAAGCATGTCCGCATACTCAGCAGGCGCCTTACCACTGTACCCCGGAATCGCGCATGTGTGTTGGGAGAAATGGTGATGAGGGC
5169330	1.59446	0.561857	1.0326	-	-	-	-	-	-	-	-	vnz_23770	1	-57	phosphatase	GCCCGGTTCGGCCGGCCGGCGCCGGGTTCTTTCGTACGTGCGTGTTCGATTCGCCCGTTATGCTGGAGCGTCCCCTCGTCCGTGCCGAGTTCCTGGAGTAC
5138235	1.2829	0.257898	1.025	vnz_23585	-1	-145	S9 family peptidase	-	-	-	-	vnz_23590	1	-37	hypothetical protein	ATGCATCCGACGGGCCTGCCCCCTGGCACATGCTGATCGACCGAACCGCTCGAATATCCGACCGAAGAAGTGTGGAGGTGAACCGCCGTGGCACTCTCGAT
5099040	1.85534	0.520086	1.33525	-	-	-	-	-	-	-	-	vnz_23440	1	-43	hypothetical protein	CGGCCCGCGTGCGTCGGGTGTCCGCCTCGCCACGTACGATGCGCGACCGATCGTTTGTTCGCGTCGCACGCCCCCAACAGGAGCACCGTACCCGTGGAGCC
5091300	1.14372	0.303766	0.839959	-	-	-	-	-	-	-	-	vnz_23415	1	-202	AfsR family transcriptional regulator	GTGCACAAGCCGAGACCGGCGGTCGATCCGGTCACCGTGGTGCGTGGGGAGCAGCGCAGGGGTTCGATTCCCCGTCATACACAGCCGCTCAGCACAGCGCA
5079075	1.60152	0.174113	1.42741	-	-	-	-	-	-	-	-	vnz_23340	1	-234	4-hydroxy-3-methylbut-2-enyl diphosphate reductase	TAGCTGAACGCGGTGAACGCCATGGCGACCGTGGCCACGACGTACACGAGTGCGACCGCGCCGCCCGACTTCGCGTCGAGCGTGCCGAAGACGCCCACGGG
5043825	1.61983	0.285375	1.33446	-	-	-	-	-	-	-	-	vnz_23180	1	-20	hypothetical protein	TCCACCAGCTCCCGCCCGTGATGGCCGCGCGGTTCGTCCGGATAAGGCCCAGGGGCTGATAATCGGGCGCATGTTCGCGCCCGACACCAGCCGTCTCCGCC
5001885	1.23501	0.102733	1.13228	-	-	-	-	-	-	-	-	vnz_22965	1	-30	hypothetical protein	TAGTTCTACGGTTGCGGAGCGCTATACCCGCAGGCACGGTGAGAGGGAACTTGTCCGACGCATAAGGAAAAGGAACACATATGCGTCCCCTGGCCACGCGC
4960920	1.05533	0.355107	0.700224	vnz_22765	-1	-72	transcriptional regulator	-	-	-	-	vnz_22770	1	-105	alcohol dehydrogenase	CATGGGACGATCCACGCTGCGATCCATGCGTCCCGATTATCCCAGGCCGGACACCGGGACGGACGCCTGTTCCTGTCCCTGCCAGTGGTAGGCACACCGGA
4945905	2.0213	0.875852	1.14545	-	-	-	-	-	-	-	-	vnz_22695	1	-26	hypothetical protein	ACCGGCCAGTAGCCTTCGCGCTGTCGAACGTACTGTCGGTAACAGGCGAATCCAGGGAATCCAGGGGGTGGCCGAGGTGGCCCGCAGACCGATAGCTCTCG
4922115	1.29152	0.299352	0.992167	-	-	-	-	-	-	-	-	vnz_22580	1	-241	hypothetical protein	TCGATGAACGCCTGGCCATGATCAACGAGGTCATCAAGCCCGGATATGCCGAGCTGAAGTCCGAATGGCTGTTCCAGCAGACCGCCACGACCAGCGATTCT
4895925	1.44483	0.39599	1.04884	-	-	-	-	-	-	-	-	vnz_22455	1	-46	leucine efflux protein LeuE	GGGTCTGGGGCACGTACGTCCCCACCGACGCGTTCTGATCTTCCGCGATACGAAACACCTGGACGGGCTGTCGTACTCGCGTGCGACACTCGCCCCATGCT
4888890	1.80813	0.705423	1.10271	-	-	-	-	-	-	-	-	vnz_22420	1	-8	hypothetical protein	GCCGCCGCCGGCGTCTCGGGGAGGGGCGTCGATTTTCCCTGGGGGGGAACGCACACCCATGCTCCGCAATCCGAACGGCCTTTCGTATGCCGTCGTCGCCC
4874250	1.40374	0.817522	0.586223	-	-	-	-	vnz_22340	-1	58	hypothetical protein	vnz_22345	1	-189	hypothetical protein	CGAGGCCGCTCCCGTCCTTCCAGAGGTTCTTCGCGAAGGTCACCCAGATCACCCAGGACCACACGCCGAACGCGAGCAGGAACCAGGAGACGCGGCGGCTG
4769985	1.84005	0.196214	1.64383	-	-	-	-	-	-	-	-	vnz_21895	1	-48	polysaccharide/chitin/xylan deacetylase	ACCCGTCCGGTGCACAGATGGCGCTTCGAATCGGTCGAATAGGCGACAACGTTCGAAAGTAGAGCAACCTTTCGAGCGGAACGGGCATCCCACAGCGCGTG
4735515	1.23623	0.200337	1.03589	-	-	-	-	-	-	-	-	vnz_21660	1	-75	30S ribosomal protein S19	GTGGTCGCCACCCGGTCTCCCCGTGGGGTCAGAAGGAGGGTCGTACTCGTTCGCCGAAGAAGGCTTCGAACAAGTACATCGTCCGCCGCCGCAAGACGAAC
4717530	3.06647	3.06034	0.00613433	vnz_21545	-1	-123	hypothetical protein	-	-	-	-	vnz_21550	1	-182	hypothetical protein	TATTCGAACCTCTGTGCGAACAGAGTGTGGAACATCTGTTCGATGTTTGTCGAGCGGGAAACCCCTGACGGTGTGTCTTCTTGCGCGATTTCCGGACACGT
4676205	1.37053	0.136842	1.23369	-	-	-	-	-	-	-	-	vnz_21325	1	-22	hypothetical protein	CAAGATGTTCTCCACCCATCCGCCGATGGCCGAGCGCATCGCCCGGCTCGAACAGATGGCAGGTCGACGCCCGTGAAGACGATCCTCAACGTCATATGGCT
4593300	1.48073	0.274278	1.20645	vnz_20955	-1	-113	pimeloyl-CoA synthetase	-	-	-	-	vnz_20960	1	-89	hypothetical protein	CGCTCAGTCAGGAATGGGTGTGCGGCGGGAAGCCCGATCCGGCCCGGGGAAGTCCGTACAACCATTCGGATCGGCGGTCCGTCTCACCTCCGGACGCCCCG
4578855	1.15898	0.0425573	1.11642	-	-	-	-	-	-	-	-	vnz_20905	1	-188	hypothetical protein	GGGAATGCGCGCCGCTCGCGCCCCGAGGAGGCGCCCCGCGCGCTCCTGTTCGACTCCCCGCAGCGTGCGTCGCACAGTATGGACTACACGTACTCCTTCGC
4569885	1.68073	0.686508	0.994221	vnz_20855	-1	-113	hypothetical protein	-	-	-	-	vnz_20860	1	-80	hypothetical protein	ACCAAGGTGAATTACGGGGGGCGCGAGGGGTCGGCTCCGCCGACCGGACAAGGGAACGTACGATCGAAACGTGTCCAGTCCAGTCTCCGGTTCGGTGAACT
4566765	1.60145	0.104348	1.4971	-	-	-	-	-	-	-	-	vnz_20850	1	-94	hypothetical protein	ATGGAGCTGTACGCGGCGTAGTCCCAGGTGGGGACCGTACCGTTCGAGAAGGTGGTGTAACCGGGCTCACACGTGTGTGCGGAGGCCCGTACGCACCCGGT
4554390	3.07614	2.6131	0.463034	-	-	-	-	-	-	-	-	vnz_20780	1	-36	alpha/beta hydrolase	AGGGGTGTTGCGCGGCAGAAGCGCATTTTCGAATGCGAGTTCGATAGTCTGACGGGGTTCGACGGCAAGAAGAGGGGGTGCCAGGGATGGCGCGACGACTC
4495575	2.73091	1.94115	0.789765	-	-	-	-	-	-	-	-	vnz_20515	1	-104	oxidoreductase	CATCATGGCCGGCGTGCTCGTACTGATGTTCGCCATCATCGCCCTGGCCTCCGTCGCCGGCCAGTAGCACCGCCGACGCCCCCCAGGCGCCCCGTCGCCAC
4490400	1.50072	0.467468	1.03325	vnz_20480	-1	-53	DUF2530 domain-containing protein	-	-	-	-	vnz_20485	1	-107	MFS transporter	GGGTCAGTCTAGGTGGCGGGATTTCGTACTCCTGCATGGTCTACGCGCGGAGATGGACGCCCCGTCGTTCATGTGTTCATACTGAAACGGTTTGCCTCTGG
4475895	1.09732	0.0619385	1.03538	vnz_20415	-1	-72	iron ABC transporter permease	-	-	-	-	vnz_20420	1	-81	haloacid dehalogenase	GTAAGGCTTGGCTCAGTGTAAGCAGCACCCATCATCGAACACCTGGCCCGGAGGTCCCCCGAAGGGGTCCCCGCGCGGCCCGGGAAGGACCCCCGGAGGGG
4303335	1.25416	0.138004	1.11616	vnz_19575	-1	-226	phosphate transport system regulatory protein PhoU	-	-	-	-	vnz_19580	1	-50	two-component sensor histidine kinase	GAACCGGTCAGGTCCTCGGGGTGAACTCTGAGCGACGAGTGTTCGAGCAGCCACTCGGACGGCTGGGAGAGAGTCATCGGGCCCGCATAACCTTGGAGGCA
4270965	1.00874	0.00383224	1.00491	-	-	-	-	-	-	-	-	vnz_19405	1	-29	hypothetical protein	CCCCGCCCTTCGAGGACAAGGACGTGGCCGGCCTTGTCGAGAAGCAGCTTCGCCACATCGCGTCCCCGGGGGAGTACGTATGACCGAGCAGTTGACGACCG
3901410	2.02254	0.402005	1.62054	-	-	-	-	-	-	-	-	vnz_17660	1	-194	aminoglycoside phosphotransferase	CGTCTACATGCGGATCGAACCGCAGTTCGTGACGGTGCACGCGCTCGACTACGCGAGCGAGACCCCGGGGGCCCGGCCCGACGCCCACTCCGTGCGGCGAC
3886755	1.46385	0.371235	1.09262	-	-	-	-	-	-	-	-	vnz_17585	1	-9	hypothetical protein	CTGCTCCTGATCCCGGCGGCCCTCGCCGCCGCCCTCCTCGGCAACCGGAAAGGCTGACCGTGGCCCTGTTCGAAACGCTCGTCGTCGTCTTCGGCGTCGCG
3815310	1.17636	0.430457	0.745906	-	-	-	-	-	-	-	-	vnz_17255	1	-137	cold shock domain protein CspD	ACGGCCCCCACCGTGCTAGTGTCGATATCAGTTGCAGTTGTGGGTCCCGAACATACGAGTGCCCGTCCGGTTTACCGGCTGTGGGCGCTCTTTTTTTGATT
3651165	1.02601	-0.00809589	1.0341	vnz_16410	-1	-135	hypothetical protein	-	-	-	-	vnz_16415	1	-178	transporter	GTTCGTCCTTCACCGGAACCGGTGAATCATTGCCCTGTTTGCCCCGAAAATAATGCCGGAGACTTTACTCTCCATTACGATCCATTTACCGAGCGTTGGTC
3638370	2.11225	1.30259	0.809659	vnz_16350	-1	-9	anti-sigma B factor antagonist	-	-	-	-	vnz_16355	1	-72	DEAD/DEAH box helicase	ACCAGCGCCGGACACATTGCGAGTCGACAGGGACAGGTCCACGGATCCTCCAGCACCTTGCTATCGAACGATCGTTCCCTCGGGTCTCCCGGGCGGAGTCA
3610215	1.19752	0.150998	1.04652	-	-	-	-	-	-	-	-	vnz_16240	1	-6	esterase	CCGAACGATGCCTCATCGAACTCGGCTACAGCCGCACCGCAAGGGCACTCGCCCGTATGTACGCCGCACTGATCGGCGAAGTCAACGGCGTGCGCCTGCTC
3578490	1.6632	0.411617	1.25158	-	-	-	-	-	-	-	-	vnz_16090	1	-69	ion channel protein	GTAGTGCTCGCCCCGCGCGCGTGAGCGGACCCGCGGGCCGCCGGGCCTACGGGCCCGGCACGTCCGTTCGAGCCTAATTTCGGAATGTTCTGCGGCATTTG
3560130	1.66666	0.653357	1.0133	vnz_15995	-1	-30	ABC transporter permease	-	-	-	-	vnz_16000	1	-114	glycine/betaine ABC transporter	CAGACAGTTCGGTGCGCTCATCCGTCCTCCCCCCGGGTCGCCGGCCTTTCCGAACGCATGTGTGACGACCCTAACCCCCGCCACCGACAATCCCCGAGACC
3522525	1.38547	0.132683	1.25279	-	-	-	-	-	-	-	-	vnz_15820	1	-19	DNA integrity scanning protein DisA	GAGGGCGGCGGGGTGGTGTCGCTAGACTTTGCCCTGGTCTCGCCCATCCGTACGAGCCGGAGGAGTGCAGTGGCAGCCAAGGACGGGGCAGCAGCTCCTGG
3469980	1.9014	0.324692	1.57671	-	-	-	-	-	-	-	-	vnz_15600	1	-83	hypothetical protein	GTAGTCACAAACCCGCGCACAGCGGCCCGTCCGCACGGAGCCCGTCCCTCCCCCGAGGGCCGGGCTCCGCACACATGTGCCACTCTGTGCGCGCGGGATGT
3462195	1.01474	0.123684	0.891055	-	-	-	-	-	-	-	-	vnz_15555	1	-32	oxidoreductase	CCCCACGAGGCCGCTGACCCGCGCCGCCTATCCTGGCCGGGCGATCGACGTAATCGACCACCTGCGCGAGGAGCACCACGTCATGACTGCCCCCGGTACCC
3422520	1.03267	0.168045	0.864627	-	-	-	-	-	-	-	-	vnz_15340	1	-105	hypothetical protein	TCCCTCTTCCGGGCCGGCTTACGCCGGGCAGCCGCCGGGGTGCCGATGCCGCTCGCCACGATCGAACAGGCCCTCGCCGTGGACGCCTGGCTGCACGCGAT
3408495	2.29292	1.35659	0.936323	vnz_15275	-1	-51	hydrolase	-	-	-	-	vnz_15280	1	-279	TetR family transcriptional regulator	GGGGCCACGCTAGAACGGCGGGGCCGGGCCCGCGCGCCCCGAGATGCGAACGGATGGGCGATTTGGGGGGTCGGAGCCCTTGCGATACCTGGGTTGTCCAC
3374280	1.05075	0.137153	0.913598	-	-	-	-	-	-	-	-	vnz_15140	1	-149	transcriptional regulator	GTCCCGCACGAAGAACCAACCCCGGGAGCCGCACAGGTGTGCGGGGCGGTCAGGACGGCCGCCCCGCACACGCGCGTTCCCGGCGGGCACCCCGGCATACG
3317625	1.80884	0.517043	1.2918	vnz_14900	-1	-105	penicillin acylase family protein	-	-	-	-	vnz_14905	1	-187	K+/H+ antiporter	AGCGCCTGGGCGGCCTGGACGCGGTGTCAGGAACAGAACCGTACTGATGAGCGAGGAGCCGCAAAGAGGGCGTCAAGAAAACGTTAAAGATTAGGTAAGGT
3296340	1.97126	1.08974	0.88152	vnz_14835	-1	-227	transcriptional regulator	-	-	-	-	vnz_14840	1	-3	GNAT family N-acetyltransferase	CATCCCGGGAGAATACCGACACCCACCACCCGCATACATGTACGATATTCCGCATGAACATCCAGCCCACGCCCTACGACCACCCCGACGCGGTCACACTC
3285855	1.13578	-0.0507755	1.18656	vnz_14765	-1	-66	GNAT family N-acetyltransferase	-	-	-	-	vnz_14770	1	-29	hypothetical protein	AAGATCCGCCGGGCTCTGCGTACAACTTTTCGGTCCCGGGGGCGTCTGAGCCCATGTGGCACCAGAGGAACGGAACGACATGCGACGACGCCCCCTGTTCG
3234015	1.86611	1.14993	0.716183	-	-	-	-	vnz_14540	-1	0	trans-aconitate methyltransferase	vnz_14545	1	-164	MarR family transcriptional regulator	CTGCGGATCCCACGTCGGTGCGGACGGTGCGGCGGTTTCCACGGAATGCATGTTCGAAGCCCCCTTGCTGGAACGAGTTACCGAAGCGGAACGGAGTTCCG
3231330	1.39356	0.371249	1.02231	-	-	-	-	-	-	-	-	vnz_14535	1	-68	hypothetical protein	GGATATGCTCCGCGTACATCCGGTGGGGGGTCCGCCTTTCGCACGTGCGTTCCGCCGTGCCCGGCGTCAGACCCCTCGTTCCGGTCAACGGACATTTCTGA
3225135	2.09021	0.635507	1.45471	-	-	-	-	-	-	-	-	vnz_14510	1	-17	hypothetical protein	GCGCCCAGTCGGCGTACAACTCGTAGGGCCCTGGCGCCGGGAACGTACGACTGTACGATCGCGGGTCATGACGCACGTCCGTAACGCCGCCATGGCCCTCG
3222555	1.00649	0.138059	0.868426	-	-	-	-	-	-	-	-	vnz_14495	1	-58	ribose-phosphate pyrophosphokinase	CGTCGAACTCGGCGTACCGTGATACGTGCACACAAATTCGGCTGGCTCGCACACGCGCACGACAGCTCGTGGATGGCGGCCAGACAACACGTCTGAGGAGA
3219945	1.9632	0.686233	1.27697	vnz_14475	-1	-78	sensor histidine kinase	-	-	-	-	vnz_14480	1	-38	hypothetical protein	CGTCAACGCCGTGGACGCCAGTCCCTCGAACTGTTGAATCGTCCAGGTTTTCGATCCGGACGTCCGCATTCCGGACGACGGTGTTCACATGACAGCCGACA
3147510	2.57886	2.21925	0.359608	-	-	-	-	-	-	-	-	vnz_14195	1	-9	hypothetical protein	GTAGGGTTCACGTCAAGCGAGCGTATGTGCGTTCGATTTGTGATCGATACAGGGAGGGGATGCGCATGGGACAGAGAGTGATCAAGATCGTCACGGCCGTT
3141315	1.45605	0.270517	1.18553	-	-	-	-	-	-	-	-	vnz_14155	1	-214	N-acetylmuramoyl-L-alanine amidase	CCTTCACATTCAACGTGGGATTCAGACCCGCGTTCGAGCACGGCTGGCAGGTGACCGGCGGCAGCACCGGCTTCTTCGGCGTCCGCGCCGCCATCTCGACC
3001665	2.28355	1.28134	1.00221	vnz_13460	-1	-194	NAD-glutamate dehydrogenase	-	-	-	-	vnz_13465	1	-238	peptidase	CCCGGGCGGAGAGGATCGGCGAACGCACTTTCGACCCGGCCGCTGTCGCGGACCGGGCGGCAGCCGGGGGCTTCACTGCCCCCTCGGCGTATCGCGCTGAT
2993220	1.69142	0.230285	1.46113	-	-	-	-	-	-	-	-	vnz_13450	1	-166	hypothetical protein	CCCGAGTCCTGAAATCGCCTCCGTACGGGGATTCCTGACGGTTCGTCGTGTCGTACCCTCGTGCGAAGCGCCGCCGGACGTGCCCCGGTGGCGAGGAGAAG
2969655	1.10073	0.0411812	1.05955	-	-	-	-	vnz_13350	-1	21	LysR family transcriptional regulator	vnz_13355	1	-147	MFS transporter	CAGGCGGGGGTCGACGTCACGGGAGGCGGTGGACACCGCCGCATTCAACAACACAGGTGCGTGAATGGCCACCGAACAGGTGTTGGACCGCCGCGGGCCCC
2915205	1.25928	0.157755	1.10153	-	-	-	-	-	-	-	-	vnz_13125	1	-46	hypothetical protein	CCGGCACTGTGGGGTGGCTCACGCTTACGTTGGGTCCGCCCGGGCATCCACTGCCGTAGGGAGTCGAACCGTTGTCCTGAGAGGGCGGTACCCGTCATGCA
2847075	1.44485	-0.0417107	1.48656	vnz_12770	-1	-225	alkanal monooxygenase	-	-	-	-	vnz_12775	1	-193	IclR family transcriptional regulator	CTCCGCTTCGCCATAAAAAATCTCCCGCTCCCCCCAGGCCGAACGCATGGGCGAGCGGCCCCGCGCACCGCGCTGACCTCAGACTCTCCGCGACACTCATG
2819925	1.42324	0.4152	1.00804	-	-	-	-	-	-	-	-	vnz_12665	1	-103	aspartate-alanine antiporter	GATGCGGGGCGCCGTGAAGGGGTGAGGGGGGAACAGAGGACCGTCGCTCACCCGTTCGGGCGAGGCGTTGATCTCCTTCCGCCGTCACGCTGTTAGCGTCA
2665650	1.48841	0.281176	1.20723	-	-	-	-	-	-	-	-	vnz_12010	1	-72	phosphatase	GGACTGCGCTTCGGCCTCGAACGCTCGTACCGGGTGCTGGCCCGGCTCGCCCAGCAGGGCGAGGAGAGGATCGAACTGGTGGAGCGGGCCAACCGCTTCCG
2659110	1.72511	0.825576	0.89953	-	-	-	-	-	-	-	-	vnz_11985	1	-198	hypothetical protein	GGTCGGCGGGGCGTCTCCTCGGTGGGGGGAGGCGCCCCGCAGCCATGTTCACCTGTTCGAGCGATGTCCGAGACGGAACCGATCAGGGCCGGGCGACGTAT
2650800	1.06302	0.185231	0.87779	vnz_11945	-1	-157	endonuclease	-	-	-	-	vnz_11950	1	-82	mechanosensitive ion channel protein MscS	ACCGGCCCGGCGTGTTCTCGACCACATCGGCATGTCTCCCTTCTCTTTGCCCAGGTGAGGTGGGTCTCTCCCTCGAACAGGGCTACGGGAGCAGGTCCGAC
2340600	2.64629	2.21172	0.434568	-	-	-	-	vnz_10590	-1	21	hypothetical protein	vnz_10595	1	-167	hypothetical protein	GAGCTGGGAGCACTGCACGCGATACAGGAACCGCAGCTTCTCCAGCTCGGGCGACGTCGGCTCATCGGGCACATGTTCGATTCTAGTCCTGTGGATCGCCC
2271165	2.06485	0.74706	1.31779	vnz_10050	-1	-82	EmrB/QacA family drug resistance transporter	-	-	-	-	vnz_10055	1	-177	hypothetical protein	ATTCCCATCCTGGTCCGTATGTCCGGATATGGCCTGCGGAAGCGCACGACTGTTCGCCCTCCGGGAGGGGACGGGCTGCATAATCGCCAGCAGTTGTCTCG
2201520	1.01518	0.155315	0.85987	-	-	-	-	-	-	-	-	vnz_09715	1	-226	hypothetical protein	CGGTGACGGGTTGCTCTTGCAGTACCTGTTCGATCCGGAGAAGGAGTCGTTCGCCGAGTTCGTCGTCGACGGCGAAGGCTGGACCGTCCGCCAAGGCGGGC
2080035	1.02906	0.103285	0.925775	-	-	-	-	-	-	-	-	vnz_09135	1	-143	tRNA-dependent cyclodipeptide synthase	TCCCGGGGGCGGCGGGTCTCGCCGTTTCCGGCCAAGATCACAGGAATGCGAACAGGTGACGAACTCTCGTGCGTACCTACGGGTAAGGGGTTCACGCTCCG
2019330	1.0765	0.184928	0.891574	vnz_08865	-1	-129	cytochrome B	-	-	-	-	vnz_08870	1	-74	hypothetical protein	CCAGTGCGAGGGCCCTCCGGCACCCTTCGAACAGGTGTTGAACGGGTGTTGACGGGGTGTGGACCGGAGTAGCATCCGCGCATCGGTCGACGACGACCCAC
1910265	2.32006	0.94546	1.3746	vnz_08385	-1	-128	histidinol dehydrogenase	-	-	-	-	vnz_08390	1	-76	oxidoreductase	GCCACTCCTGACCGTTAGCGTTCAGCCCGTCACTCAGCGGGAAGAACGGCTGTACGAATCCACGAAGATCCGGAAACGGAATCGCGGGATCGTGGGAACGG
1884285	1.60898	0.272673	1.3363	vnz_08245	-1	-64	hypothetical protein	-	-	-	-	vnz_08250	1	-192	hypothetical protein	TTCCGGCGGGCCCGGGTCGCACCCGCCTACCCCCAACGCCCTCGAAAATACGCGCGATGTAAGGGGCGCGCCAGCAAGGCAGGCCGTACTTACTAAGGCGA
1855845	1.33475	0.0122565	1.32249	vnz_08120	-1	-34	GNAT family N-acetyltransferase	-	-	-	-	vnz_08125	1	-69	hypothetical protein	TCCTGATCGTGCGTCATGCGGCCCGATTCTGGCACAGGCGTACGAGCGGGCCGGGGCGCGCCGGGAGCCGGGCGGCAAACGATTTGCGCCAGGGCCGGACG
1779780	2.963	2.40142	0.561581	vnz_07795	-1	-119	excinuclease ABC subunit A	-	-	-	-	vnz_07800	1	-92	mycothiol maleylpyruvate isomerase	TGCTGGGCCTGAAACACCCAACGCTTCAAGGATGCCGGATGCTTCCCTCGAGCTTATAGCACGCACATTCGATTTCCGGACTTCCGAAGACCTCTTCACCC
1707570	1.46514	0.350567	1.11457	-	-	-	-	-	-	-	-	vnz_07475	1	-71	hypothetical protein	CCGTCACACGATATGCAGGGTCCCGCTCGCGTCCGAGCACGCATTCGAACTCGAACCACTGATCCTGCTCACCTCGCGGAGGACCGCCGTGCGTCTGCCCC
1545195	1.21593	0.0472592	1.16867	vnz_06725	-1	-243	MFS transporter	-	-	-	-	vnz_06730	1	-163	phosphoesterase PA-phosphatase	ATGGAATTCCGTACGGACGCCTGTTTGAAGCAATTCCCGCACGCTCAAACACTCTTCCGGAATCGCCCCTGCTGCATTAGGGCGGAAGGTCATCGGATTTC
1524285	2.97306	2.49046	0.482605	vnz_06640	-1	-68	DNA polymerase III subunit alpha	-	-	-	-	vnz_06645	1	-102	DUF3533 domain-containing protein	CCGCATCGAAATCGTACGTACGTTCCCACCCCCTGCTCTTCACCATAGCCCATTTCGAACGTCCGTACGATAAGCGTGTTCGACCCACCCGGGTCAGCCAT
1341570	1.32369	0.00540765	1.31828	vnz_05805	-1	-197	phosphatase	-	-	-	-	vnz_05810	1	-106	hypothetical protein	CGCCGCCCTCCGCCAGCCCTCCGCCACGCGAACGAACGAACGACGACCGGCCTTCCGTACGCCGGTGAAGGCCACCCGGCGGCTACGCGGGCGAGATGACG
1299825	1.28283	0.00110216	1.28173	-	-	-	-	-	-	-	-	vnz_05615	1	-84	serine/threonine protein kinase	ACGGGCCGGACCCCCCACCACCCCGGGTGGCCCCCAGCACTGACGATCGATTCCGGGTGCGAGGGCGCGGCCTATGAGCGCCTGCGGGCGCCACTACGTAA
1279245	1.49194	0.028821	1.46312	-	-	-	-	-	-	-	-	vnz_05485	1	-251	hypothetical protein	GTACGCGATCGACCTGCGGTCCGTCTCACACGGCACCGGCCGGTTCGACCGTACGTACGCCCGGCACGAGCCGATGCCCTCGCACCTCGCCGACAAGGTCC
1151190	1.64183	0.359801	1.28203	vnz_04880	-1	-161	hypothetical protein	-	-	-	-	vnz_04885	1	-148	hypothetical protein	GGCAAAGATCACGGGAGCTCGCCGCGGAGGACTCCTCTAGCGCACGCCGGGCAATTCGCCACTCGACAGCCCGTTCGACGTCGGCCGGTCAAGTGAAATCG
967110	1.24376	0.265061	0.978694	vnz_04055	-1	-96	8-amino-7-oxononanoate synthase	-	-	-	-	vnz_04060	1	-48	biotin synthase BioB	GCCGAGGTCGGGATGTGGTCATCCACACACCTCTCGCGGGGCCGTTTGTTCGGATCCTCCTTGGCCCGGGGGTGGGAGGTAAGCAAGGATCAGCTGTTATG
948960	1.57834	0.39241	1.18592	-	-	-	-	-	-	-	-	vnz_03955	1	-116	6-phosphofructokinase	GGCCCGGCGGCAACACCGGCGCCGTTGTTGGTCCCTCGTACGAACGTACGTTGTCCACTGTGCGGACATCCGGTTCGGCCCCGCCACCCTGCGGCGATAGG
943590	1.46824	0.264553	1.20369	vnz_03920	-1	-91	cytochrome P450	-	-	-	-	vnz_03925	1	-55	glyoxalase	CGCGCAGGCCGTGACGGACCGGTAGGCGTGCTCGAACAGCCGACCGGATCTGGCCCGTTGGCGCTCGGCGGCCGGTTGTCAGTGGTGTCTGAGAGGCTCGC
848400	1.05852	0.146381	0.912134	vnz_03535	-1	-122	transcriptional regulator	-	-	-	-	vnz_03540	1	-2	oxidoreductase	ACGAGAGCTATCGTACTAGCGTCCTTCGAGGCACCCCGAAACGGAGTCCTTCATGAGCGTCGCCCTGTTCGAGCCCTACACCCTGCGGTCGCTGACCGTGC
842205	1.09861	0.0992401	0.999374	vnz_03500	-1	-105	GNAT family N-acetyltransferase	-	-	-	-	vnz_03505	1	-70	DUF5134 domain-containing protein	CCTAGCGTCCGCCCTCTTCACTCCCCCCCCGTACGCCTGTGCGCACCCGTGCGCCCGCGTGCGCCCGGCCGGGGCCGGGCATCCTCCGGGGAGGGGACGGC
836325	1.01304	0.0170168	0.996026	vnz_03470	-1	-120	thiol reductase thioredoxin	-	-	-	-	vnz_03475	1	-170	1-acyl-sn-glycerol-3-phosphate acyltransferase	CGGCCCCGCCTCGGGCCGTCCCACCTGGTGCAGCGTCGCACGTCGGCGTTCGATTCCCGCCACGGCCACCGCGAGTGACGAGAATCTCCCTGTACGAAGCC
828990	1.6582	0.606892	1.0513	vnz_03430	-1	-87	ATP/GTP-binding protein	-	-	-	-	vnz_03435	1	-52	hypothetical protein	CTCAACACCCTGCCACGAAAACCACGAACACATGTCCGGGCACCTGCGTGACGCTTCCGCGCCCCCGTCGTTGAGAACGGCAAGCACGAGGGGGTGCGGAG
812400	1.67017	-0.0347318	1.7049	-	-	-	-	vnz_03335	-1	6	SAM-dependent methyltransferase	vnz_03340	1	-143	polyketide cyclase	GCCGTGGAAGGTGAGGCTGCCGAGGCGCGGGGGGAGATCGGACTCAGAAGTGATCATGAGGCGGAACGCTACGGCGTTCGAGCCGCGCTGACCAGGGGGTT
516450	1.1496	-0.109202	1.25881	-	-	-	-	-	-	-	-	vnz_02275	1	-25	plasmid stabilization protein	GGGTGCGGGTAGCCGCACGGGCACGACCAGCCGGCCGATCGAACGGGGCCGGGACGACGAGGGAAGGAGCACGTCATGCCGCGCGGATCCAGCCCGAAGCG
502755	1.55355	0.476103	1.07744	-	-	-	-	-	-	-	-	vnz_02195	1	-71	ABC transporter ATP-binding protein	CGCACGCTCGGCTTCTCGCGCCGCCGTGGGGTGCGGGGAGCGTCTGAAACACGTGTGTTCGAAGTCGACGCGATGTCGTTGAGCTCGGCAACGTACCCACA
415185	1.06298	-0.0285437	1.09152	vnz_01835	-1	-77	gas vesicle protein	-	-	-	-	vnz_01840	1	-161	CBS domain-containing protein	CGCCGTGGGGCCGTGCCCCAGCAGCCGTCGGTGGCTGACGTTCGCGTGCCCCGCCCGTCCGAACGTATGCGTGACCCGTCGGCGAGCGGTCCGGAGAAGCC
389985	1.40947	0.432951	0.97652	vnz_01705	-1	-12	hypothetical protein	-	-	-	-	vnz_01710	1	-225	FMN-binding glutamate synthase family protein	TCCGGCCGCGGCCAGCGCCGTCAGCTCCTCCGCCACCATCCAACCGACCCCGTTCGTCAACGCGTTCGACGGTCGCGACGCTAGCGCACCGTGCGGCACGC
339555	2.1955	1.27589	0.919615	-	-	-	-	-	-	-	-	vnz_01505	1	-18	hypothetical protein	GGGAGCGGCTTGCCGCCGGCTGACCACCTGCCCCCTGCGGTGTCGAACAGACGCTCTACCATGCGCGGGTGAAGCCCAGCCAGCGCGCCCGCCTCCTGTCC
283350	1.5265	0.45837	1.06813	-	-	-	-	-	-	-	-	vnz_01280	1	-255	Geosmin synthase	GACCCCGGGCGAGTACTTCTTCGCGCCGGTGTTCGACAGCAGCGGGCACAAGGTGGTCCGGGGTCAGGAGGAGTACTACCAGATCCAGTTCGGCCATCGGG
231765	1.59941	0.425986	1.17342	-	-	-	-	-	-	-	-	vnz_01035	1	-287	carboxymuconolactone decarboxylase	AGGGGGCGATCCGCTTCGAGGTGCAGGGGATCGTCGGCGGGGAGCCGCTCCTCGTGATCGAACACGTGACCCGCATCCATCCCTCGTGCGCGCCGGACTGG
180615	1.17457	0.00609844	1.16847	vnz_00795	-1	-84	CoA transferase	-	-	-	-	vnz_00800	1	-57	acyl-CoA dehydrogenase	CACGGGACTGTCACGATCGCGGGAACTGACGGGCCGGTACGCCCGACCACTTCCACGGGCAGGCAGTCGGACGCGTGTTCTGTCGAGTTCCCAAGACGGAG
122355	1.29446	0.198695	1.09576	-	-	-	-	vnz_00545	-1	77	dihydrofolate reductase	vnz_00550	1	-208	hypothetical protein	AACTGGCCGCTCTCGTCCAGCGGCACGTCACCGCCGGTCAACCAGTCGAACAGCGGTCCGGGCTGGTCGTTGTCGTCCGCGACGAAGCCGTCCACCGACAC
92460	2.47917	1.78996	0.689207	vnz_00410	-1	-74	hypothetical protein	-	-	-	-	vnz_00415	1	-42	nicotinate phosphoribosyltransferase	CAGGCGGAGAGCAGCCCGTTTCGTCGAACGTTCGTTCCCTTTCTTGTGGTCGTCCCCGTGCGGGGTGGCGCGGGGCCGCGCATGCTCGAAGCATGTCCCTG
60315	1.28429	0.341023	0.943267	vnz_00270	-1	-243	hypothetical protein	-	-	-	-	vnz_00275	1	-42	serine protease	GGGTTCCCACTTGATTTGCTCCTGCCAACTCGCACAGGGTTCTCTCGAACGTTTGACGCCCCACACGTCAACACGAGGAGAGATCCACCTTCATGGCAACT
46590	1.98106	0.653373	1.32768	vnz_00205	-1	-26	aminoglycoside phosphotransferase	-	-	-	-	vnz_00210	1	-135	MerR family transcriptional regulator	CATTGAACGGAACACGGTTCGGCATGCCGATGAGCGTATCCGTCGTTTCGCACGTGAGAGCGAACGCCCCGTACATTCGGTCGTTTCCTGGTCAGCGGCTA
6525	1.56464	0.227514	1.33713	-	-	-	-	-	-	-	-	vnz_00045	1	-231	FAD-dependent oxidoreductase	CGTCCGGCGGGTGGAAGTCCGTCGTGAACTCGAACTGGAAGTCGACAGCGGCCCCGTCGGCACCGCCCGGGTGGCGATCGACGTCCGCCCATGGGGCGAGG
74160	3.26028	2.96999	0.290282	pvnz_37140	-1	-14	hypothetical protein	-	-	-	-	pvnz_37145	1	-282	hypothetical protein	CGAGGACGAGGTCGTCAGGGAAGGGATGGTGCCTCATAATTCGATTAGAGCACGTGTTCGAATTCGGGCACCAGGTGTGCCCCACCGGCACCGCCGGAACC
7571070	1.29828	0.368118	0.930159	-	-	-	-	vnz_34115	1	34	LuxR family transcriptional regulator	-	-		-	GGGCAGAGAAGCCGAACTGGCGTTCATCGAGGAGCGGCTCGACGCGCTCGCCCGGGGAGCGGGCGGGATCGTCCGCGTCGAAGGCCCCGCCGGAATCGGCA
7303365	1.36812	0.347239	1.02088	-	-	-	-	vnz_32935	-1	86	hypothetical protein	-	-		-	ACTTCAAGAGTGGGATTCAGCCGTACCCGCTGGACGACGCCGTGCTCGCGGATGCGTTCGAAGAGCGGGTAGGGGTTGGGCTGTTGAGCGACGTTTACCGG
7147800	1.2953	0.260002	1.0353	-	-	-	-	vnz_32250	-1	53	protease	-	-		-	TCGGCCGTGTCGTTCTTCGCGGCGGTGTTCGAGCCGGCCTCGGTGGCCTGGCTCTTGTAGGTGACGATGACCTTCTCGACCGGGGCGCTGGGGAGCGCCCG
6986190	1.23288	0.0310332	1.20185	-	-	-	-	vnz_31585	-1	23	SsgA family sporulation/cell division regulator	-	-		-	GCGGGGACGGTCTCCATCCGCGGAGCGGATGCGACCAGACGGGCCTGGACGGCCTGTTCGATGACAGCGGGCACGACCGGCTCCTTTCACGCGGACTTCGG
6972420	2.31648	1.3898	0.926677	-	-	-	-	vnz_31515	-1	24	peptidase	-	-		-	CAGTCCGGCGGCCAGAAGGCAGGCGGTGACGAGCCGGGCCACCCCTCGTCGAACTCCTGTGCGCTGTGAGGTCATGGGGCGCGAGCCTAGGACGCGCCCCC
6853215	1.1359	0.144348	0.991548	vnz_30990	-1	-121	lipoate--protein ligase	vnz_30995	1	8	inositol monophosphatase	-	-		-	AGCGAAGGTCCGGTTGTCAGCCCCGCGTGCTTAGCTGGACACATGAGCGAAGAGTTCCTTGAGCACGTCCTCGGCGGCCGTACGACCGAGGTGGAGGAGGC
6794310	1.07602	0.230949	0.845068	-	-	-	-	vnz_30790	1	99	hypothetical protein	-	-		-	TCCGGCCCCGCTACGAGGGGTCGAACATCTGCACCTGGATCGGCTTCAAGCACGTCAACTACATGGTCGAGGAGGCCGTCTACGACCACCTGCGGCAGCGC
6658920	1.11923	0.0832062	1.03603	-	-	-	-	vnz_30200	1	22	hypothetical protein	-	-		-	ACCGGAGCGCCGGGTAGGTTCTTCGACCATGCGTTCACTCAGCTACGACAACGACTTCCGCGCCCGGGCCCGCCGCACCCAGGGCTGGGGCCTCGGCCTGC
6578835	1.14726	0.0833545	1.0639	-	-	-	-	vnz_29880	1	7	molybdenum ABC transporter permease subunit	-	-		-	GACAGCCCCTCCGTACCACGTCCTCACCTCTCCGGGATCAGCGATGAAACGAGCAGGCGTACGAACTCCGGGGGCACGTCCGCCCCTCGCCCTGACCGTGC
6454785	1.6175	0.291397	1.3261	-	-	-	-	vnz_29305	1	42	plasmid stabilization protein	-	-		-	CAGTCACCATGCCTCGTGGTTCCAGTCCCAAGCGTGAACGCCAGTACGAGCACATCAAGGAGAGCGCCGAACAGCGCGGCGAGAGCACCAAGCGCGCGAAG
6407415	2.03839	0.651619	1.38677	vnz_29080	-1	-184	transcriptional regulator	vnz_29085	1	35	hypothetical protein	-	-		-	CGCCACATTGGCCCCATGACCTCCCCCGTGACCCGCGAAGCGCCCGTCACCGTACGTGTGTTCACCCAGCGCTTCAGTTCGACCCCGCGCGGCGCCCGGCT
6390540	1.69738	0.614637	1.08275	-	-	-	-	vnz_28985	1	1	hypothetical protein	-	-		-	GGGCCACGGCCCGGCTGGAGTGAGTACGCTCGAAGGTATGAACGAGTCCATGCCGTACGAGACCACGTCGCACGAGACCACGTCGCACGAGTCGGCGTCGT
6320025	1.24496	0.393554	0.851408	-	-	-	-	vnz_28730	1	77	serine protease	-	-		-	GCCGTCGTCCAGGGAGCGCGTCAGGGCTCCGGCTTCCTGCTGGACTCCCGCCTCGTGCTCACCTCGGCGCACCTGTTCGAAGGGGAGGACGAGACCGCTCG
6251280	1.88645	0.924474	0.96198	-	-	-	-	vnz_28450	1	2	hypothetical protein	-	-		-	TCGCAATGGATTTCGGGCGAAGAACATGACAACGCGGCAGCGAAGAACATGACAACGCGGCAGCATGGAACGACTGTTCGTAAGACGGCCGTCGTCGCAGG
6178710	1.45737	0.649521	0.80785	-	-	-	-	vnz_28150	-1	81	ABC transporter	-	-		-	GGTGGTGGCGTCGGCATGCTCAACGACGCCGCGCGATTCGAGCGCCTGTTCCTTTCGGACGGATCGGGCGCCCTGTGATTCCGCGGCTTTCCGAAGGTGTG
6166665	1.50102	0.435852	1.06517	-	-	-	-	vnz_28100	-1	38	NUDIX hydrolase	-	-		-	CCCGGCCGCGCCGGTCGGTGATGAGAACGGATGTTCCGGCCCACAGCGCGGCCGACGCCGCGCAACGCTCCGTACTCCTCGTCAGTCATCAACGTGTTCGG
6126180	1.19298	0.104237	1.08874	-	-	-	-	vnz_27885	1	68	hypothetical protein	-	-		-	GAACCCGCCCTTCGTCTTCAGGGCTACCGACCGGCCTCAGCAGCGGTAGAACGGGAGTTCTGCGACCGCATCGCCCCGTGCGAGACCGACCTGAACACGCT
6012135	1.79796	0.623196	1.17476	vnz_27350	-1	-183	bleomycin resistance protein	vnz_27355	1	7	sulfurtransferase	-	-		-	GTTCGTGCCCCCGCGGCCGCGCGGCTGCGCGAGGATGGCACCCATGAAGCCCATCATCTCCGCAAGCGAACTGCTGAGCGAGTCGGCCGGGGCCCGGCCGC
5844285	1.1156	0.525178	0.590427	-	-	-	-	vnz_26700	1	24	tRNA-Thr	-	-		-	GGAGAGTAGGACGCCGCCGAACACTTGCCCTTTTAGCTCAGTCGGTAGAGCGTCTCCATGGTAAGGAGAAGGTCAACGGTTCGATTCCGTTAAAGGGCTCC
5740530	1.12306	-0.177223	1.30029	-	-	-	-	vnz_26280	1	84	deaminase	-	-		-	TCTCGTCCGACGGATTCGGTACCGGGGAGGGACAGAGCCTCGAACGGCCCTTCGGGCACGCGGATCCCGGGGAGATGTTCTCCTGGGCGGGTGCCACGGCG
5635770	1.31891	0.150482	1.16843	-	-	-	-	vnz_25765	-1	89	hypothetical protein	-	-		-	GAACGGACGGCGACGATCCCCGCCGCGTCGACGTGCACGAGTTCGAGTCGGTCGGCCGAGACCCGGTCGAGGTGGAGCGGTCCTTCGACGTCCCGCTGTCG
5356770	1.78336	0.616767	1.16659	-	-	-	-	vnz_24600	1	4	hypothetical protein	-	-		-	GTAATTCTTCACCCGGATGTCAGTCGGGGGTGTCATGCTCGTACGCATGAACGAAGACGCCTTCTGGGCTCTCATCGACGAGTTGAGCCGCCGGCCCGGTG
5244090	1.23729	0.274349	0.962946	-	-	-	-	vnz_24085	1	66	mycothiol system anti-sigma-R factor	-	-		-	CGCACGAGACGGATTGCTCGGAAGTCCTGGATCATCTGTACGAGTTCCTCGACAACGAGATGCCCGACACGGACTGCACCAAGTTCGAGGTGCACTTCGAG
5241645	1.357	0.000214253	1.35679	vnz_24065	-1	-61	hypothetical protein	vnz_24070	1	11	hypothetical protein	-	-		-	GCTCCTCGGGGGCTCGGGGATCGTGGCAGTGTGGCACGTATGTGCGGAAGGTATGCAGCGAGCCGGCGGCCCGAGGACCTCGTCGGCCTCTTCGGAGTGGA
5143920	1.06486	0.280429	0.784434	-	-	-	-	vnz_23625	1	52	tRNA-Ala	-	-		-	GGTCGTAGCACAGAGGTAATGCGCCGCGATGGCATCTCGGAGGACGCCGGTTCGAATCCGGTCGCCCCGCCCCCTCCACTCTTCACGCGCCCGGCCCGGCG
4378965	1.33287	0.282879	1.04999	-	-	-	-	vnz_19965	-1	1	trehalose-6-phosphate synthase	-	-		-	CGCGCACGTACGAGACGGGGCCTCGGTTGGATGCCACAAGAACAGAAGCCATGTGGCGAACCTAGCCCGTCCCGTAAACGCTCAAACGTACGTATACGAGA
3759540	1.02546	0.327013	0.698449	-	-	-	-	vnz_16935	1	56	tRNA-Gly	-	-		-	GTAGTTTAATGGTAGAACATGAGCTTCCCAAGCTTATAGCGCGGGTTCGATTCCCGTCATCCGCTCTTCGAACGAAGCCCCAGGTCAAGCGACCTGGGGCT
3016920	1.93513	1.01728	0.917858	-	-	-	-	vnz_13525	-1	78	DNA-binding response regulator	-	-		-	CCGGAATGCGGCAAGCGCCTTGTCGCCGTCCGCGACGAACGACGGTTCGAACCCTTCACCCCGCAGCACGATGCCGAGCATCTCGGCCAGTGCGGTGTCGT
2585700	1.30218	0.131696	1.17049	-	-	-	-	vnz_11670	-1	45	metal-binding protein	-	-		-	GACGGAGGCCACCCCGGCCGCCCGGGTCAGGTCCGGGAGCGCGGTCCGGGGAGTGGCTTCGTACTTCCGCTCGATCTCTCGCTTCGTGTCCGCCATGAATC
2428560	1.46759	0.0993275	1.36826	-	-	-	-	vnz_11005	-1	19	tRNA-Met	-	-		-	GCGGGTGGGACTCGAACCCACGGCCGACGGATTATGAGTCCGCTGCTCTAACCGGCTGAGCTACCGCCCCGTACGGTGAGGCGCGTACATGTGTGCGCGCC
2426640	1.2894	0.157379	1.13202	-	-	-	-	vnz_10995	1	85	amphi-Trp domain-containing protein	-	-		-	GACGCGTCTCGAAGCGGCCGACCAGCTCGCCGCGCTCGCGGCGGCGCTACGGGAAGGCGGCGACGTCGAACTGGAATACGGCCAGGGGACGCTGAGCCTCT
2089815	1.87506	0.765548	1.10951	-	-	-	-	vnz_09185	1	72	glutamine synthetase	-	-		-	TCTGGATCGACGGCACCGAGCCGACCGCGAAGCTTCGTTCGAAGACGAAGATCATCGTGGGCGGGGGCGCCGCGCTCGGCGAGCTGCCGATCTGGGGCTTC
2034705	1.18001	0.132586	1.04743	-	-	-	-	vnz_08925	-1	70	hydrogenase expression protein	-	-		-	TCGAGGGGAACAACTGCTGCTTCAGCTGCGGTATCGCGATCGCCCCGAACACCAGGGCGACGATGGAGATCAGCCCGATCAGGGCCCGTTGCGCGAGGCTG
1932300	2.52288	1.12235	1.40053	-	-	-	-	vnz_08475	-1	65	RNA pseudouridine synthase	-	-		-	AGCTCGGCCGCCTTCGTACGGGAGAACCCGAACATACGGGCGATGGCGGCGTCGACGCGCTCGCCCTCCAGGCCATCGGGAACGGGCAGCGTGCGGATCTC
1672755	1.60225	0.932952	0.669301	-	-	-	-	vnz_07320	1	59	phosphate transporter	-	-		-	ATCACGCTGCTGCTCGCCATTGTGGTCGTGACAGCTCTCGTGTTCGATTTCACGAACGGTTTCCACGACACCGCGAACGCGATGGCCACGACCATCTCGAC
1649250	1.1292	-0.0436801	1.17288	-	-	-	-	vnz_07185	-1	14	IMP dehydrogenase	-	-		-	ACCACCGGGTCGGGCACGTCCTCCACGCGCATGTCGAACGGGGCGTGGATGGTGGTGGCGCGCATGGCGGACGGTCCTTGCTGTCAGACGGTTGTACGACG
1349820	2.63293	1.37332	1.25961	-	-	-	-	vnz_05845	-1	91	translation initiation factor IF-3	-	-		-	CGTAGTCCATGAGCTTGCACACGGGCGGACGGGCGTTCGCCGCCACCTCGACCAGGTCGAGGTCGTACTCCTGTGCGAGCTCCAGGGCCTTGGCAAGCGGA
1290750	1.12587	0.416616	0.70925	-	-	-	-	vnz_05535	-1	59	tRNA-Val	-	-		-	CGGGACGGGATTCCGTCTCGGGCCTTCGGGCCGGGTGGTGGGCGATACTGGGTTCGAACCAGTGACCCCTTCGGTGTGAACGAAGTGCTCTCCCACTGAGC
1090110	1.17021	0.350749	0.819461	-	-	-	-	vnz_04645	-1	27	glycine dehydrogenase (aminomethyl-transferring)	-	-		-	GGCGTCGGGCCCGATGTGCCGCTGCTCGAACGGGATGCCCTGTTCGAGTTCGGAGAGCGGAATGCGGTTGGCGGTCATGTACGGAGGCCTCCTGGTCGTCA
1060710	1.27486	-0.186381	1.46124	-	-	-	-	vnz_04485	1	6	globin	-	-		-	CGGCAAGGCTGTGGGGGTCACATCCCGCATCCTGGAGGCGTTCCATGACCGCCGAGCACGCGAACACCCTGTACGAGGCCGTGGGCGGCGCCGACGCGCTG
409440	1.62873	0.22508	1.40365	-	-	-	-	vnz_01785	-1	26	hypothetical protein	-	-		-	GAAGCGGCCCGCTTGGCGGGCGACTTCCGCGTCGTCGTGCGACCCGAGCTCTTGGCACTTCCGTTCGATGTACTCATGGCATTCCTCCTTGCCGGTCTTTC
381690	1.53443	0.453969	1.08047	-	-	-	-	vnz_01680	1	28	alpha/beta hydrolase	-	-		-	CGCACTCCCGAAAGGCACGACCATGCACGTCACCTCCGAGCAGCGCCTCGACGACGGCGTACTCGAACGCACCTTCACCCTCGGGGAGATCCCCGGCATCC
329055	1.36623	0.284837	1.08139	-	-	-	-	vnz_01455	-1	8	glycine C-acetyltransferase	-	-		-	CCGGCCTGCTGGATCTCGTCGAGGGTGGCACGGATGTCGTCGCGTACGGAATCGAACATGGGTCAGGCTCCCGCAGTCCAGTCGAGGATGATCTTGCCGCT
294930	1.55199	0.352274	1.19972	vnz_01320	-1	-181	enoyl-CoA hydratase	vnz_01325	1	17	acyl-CoA synthetase	-	-		-	CCGAGTCAGTGCGAACCGGGGTCAGGAGGAATGGTGGAGTACAACCTTGCCGACCTGTTCGAATCGGTCGTCGACGTGGTTCCCGACCGCGAGGCGCTGGT
141015	1.37295	0.345195	1.02776	-	-	-	-	vnz_00640	1	98	catalase	-	-		-	GAGAGCGACGAACACTCGCTGACCGTGGGCCCGGGCGGTCCCCTCCTGATGCAGGACGCCTACCTGATCGAACAGATGGCGCAGTTCAACCGCGAGCGCAT
62865	2.08357	0.833815	1.24975	-	-	-	-	vnz_00285	-1	26	polyketide cyclase	-	-		-	CGTCCGTCGGCCAGGTAGGCGAAGACGTCCTCGACCGGCCGGTCGACCTCGAACGTCGCTTCGAACTGTCCTGTCATCGGGCACCTCTGATCGGTCGTGCT
17880	2.47082	2.01073	0.460091	-	-	-	-	pvnz_36825	1	42	helicase	-	-		-	ATCGCACCGTGAAGCTCGGCGTATGGACATCGAACATTCGCGCGAGGCGGGACAAGCTCACCCAGGAGCAACTGGAGGCGCTGCGGGAGCTGGGCATCGAC
8212530	1.86452	0.756752	1.10776	vnz_36680	-1	-149	hypothetical protein	-	-	-	-	-	-		-	GCATATTTTCGCAAACCTGTACGGATGCGGCACGCGGCCACTGCGGCCCAAACACCATAACGAAACGGACCCCACCAAGGGTGCGCCCAAAAGGCCCCGCA
8202570	1.81437	1.06061	0.753755	vnz_36635	-1	-214	hypothetical protein	-	-	-	-	-	-		-	GCGACGGTAATGCCCGTCGTCGTCGCGGGTGAAGTGGTGCGAGACGAGAATCTGTTCGACCAGGTCGAAGGTGTCGAAACCGAGATGCCGCTCGGAGACGT
8125710	1.98867	0.823937	1.16473	vnz_36370	-1	-33	laminin G	-	-	-	-	-	-		-	TGGTCGCGCGGTACGCACGATGATCCCCCATGTAATCGAACAGAGGGGGTAGTCGTACCGACGTTCACAGCGGACCCACAAGTTCCAGCCACAGTAGGCCC
7599150	2.09444	0.594329	1.50011	vnz_34235	-1	-136	pentachlorophenol monooxygenase	-	-	-	-	-	-		-	CCCGTTCGGCGAGCCGTGCCGACCCGCCCTCCGTGCCGAACGGGTGTGCGGAACCGGGCGGGGGTGCACGGCGTCCGTTCCGGGCATGGACGAGAAACCCG
7019295	1.40339	0.0456251	1.35777	vnz_31745	-1	-279	isopentenyl-diphosphate delta-isomerase	-	-	-	-	-	-		-	ATCGCCTCGTCCGGCACCTCGAAACCTGGCCTGATTCCATACTCAGACGCACGTACGAACCCGAACCTCGGGTAGTACTCCGGATGGCCCAGCACCAGGAC
7011090	1.0678	0.0344016	1.0334	vnz_31705	-1	-188	hypothetical protein	-	-	-	-	-	-		-	CCGCGACCCCGGTCGGGGTCACGGGAACGGCCCCGTGTCGTCAGCTCGGAAACCCGCTCCGACCTGGTGTTCTATCGGCGCTTGCGGTCTCCGTCGCCCAG
6789795	1.79082	0.38857	1.40225	vnz_30755	-1	-9	hypothetical protein	-	-	-	-	-	-		-	GCTCTTGCGGTGGCGCAGGGTTTGCAGAGCCAGGCCGAACATCAGACCGATCCTCCGGGGACGTGAACGGCGGGGTGCTCGGCCCAGGCGCCGAGATGGGT
6600555	1.7306	0.746547	0.984056	vnz_29920	-1	-111	molecular chaperone DnaJ	-	-	-	-	-	-		-	TGAGCGAGGAACTGGTCGATCAAACGTTCCCGCTCGGCAGTTGAGGCGTCACTCAGCTCGATCACGCGTCCCTCCAACTCCACCTTGATGCCGCGCACAGG
6474780	1.56744	0.0757505	1.49169	vnz_29390	-1	-163	hypothetical protein	-	-	-	-	-	-		-	AATAGGTGCGATCTGGTCGAACACCCATGCAGGGAAGGGGAGTTGAGTTCGATTTACGCCACCCGTCCGGGTGGCGTAATCACTCGGGAGCCTCAGGCGGT
6413100	1.09256	0.423676	0.668881	vnz_29110	-1	-244	hypothetical protein	-	-	-	-	-	-		-	TCGCCGCCGAGCGCCCCGACGACGACCCCGCCGCCCTCTTCGAACAGGGCGCCGCCCACGACTCCACCGGAGAGCCCGAAGAAGCCGTCCGGTTCTACCGC
6365760	1.56191	0.223781	1.33813	vnz_28890	-1	-296	type IV secretion protein Rhs	-	-	-	-	-	-		-	GAGCGAACAGGTGGCCCGCAGCGGCTTCCCGTCCACGTCGAACAGCGTGTACGAGACCGAGAGGCTCGACAGCACCCCGTCGAACGAGGTCGTCCGCGCGC
6349050	1.24751	0.155	1.09251	vnz_28820	-1	-147	DNA-binding response regulator	-	-	-	-	-	-		-	GCTGGGCCGCCCGCCTTTAGGGAAAGATCACGATTTGGTGAGTAACAATTAGGGCAATTCGGACGCGTGATCGATCATCCTACGAGCGGCCCCCGCTCCGT
6329145	1.90106	1.07828	0.822781	vnz_28750	-1	-42	hypothetical protein	-	-	-	-	-	-		-	GTTGGCCACGTGTACTCCATGTGGGAGAGGGACAAGGTAGATCCGCCGGCCACGTCGAACACGTAGACGAGCGCGGCGGTCCACCTATGATCCCTGCCGTC
6198165	2.44577	1.44285	1.00292	vnz_28250	-1	-83	glucoamylase	-	-	-	-	-	-		-	GGCGATGATGCTGCCGTCGGGAAGCAGCTCACCGGTGTCCTCGAACAGAAGTACGCCATTGCAAAGGAGGGTCCAGCCCTGCTCGGGGTGAGGGGCTACCG
6188310	1.13005	0.153998	0.976053	vnz_28200	-1	-209	hypothetical protein	-	-	-	-	-	-		-	CAGTCGGCGACGTCCCAGCCCCAGCTGTCGAGCCGGTAGTCGGTGCCCTCGTTGCGGCAGAGCACAGCCGTTCGGACCTCGGACGGGCTCACCGTGATGGT
5950680	3.01496	2.59725	0.417704	vnz_27115	-1	-53	repressor LexA	-	-	-	-	-	-		-	CGTCGGCCCCTCTCGAATGGTCTCCCTGGCTGGCACAACGGTAGTGGCTTTCGAAAGGTTGCGCCAAACACACGTTCGAGTGAAAATTCGCAGATTGCCTT
5586150	1.90755	0.239487	1.66807	vnz_25560	-1	-230	transcriptional regulator	-	-	-	-	-	-		-	GCCCGCGACTTCGCCCGCAAGGCGCTCGCCGACTGGGGTCTGGACGCGCGTGCGGACGACGTACTGGTGTGCGTGAGCGAACTCGCCACCAACGCCCTCCG
5534085	1.19129	0.270323	0.920969	vnz_25345	-1	-294	hypothetical protein	-	-	-	-	-	-		-	GACGAGGTGGGTGTGGAAGTTGTGCGGAACGGTCGTGCTGGTGTTCTTGACCGTCCACACCTCGGTGGTGCCCCACGCGATCTCGGTGTCGATCCGGTCGT
5488200	1.40067	0.344496	1.05617	vnz_25190	-1	-257	maltose alpha-D-glucosyltransferase	-	-	-	-	-	-		-	GTCGAGGTTGACGACCACCAGAACGGTGTTCGAACCCGAACGCTTGCTGTACGCGATCACCTGCGGGTTGTCGGTGTCATGGAACGACAGGTTCCGCAGCC
5482140	1.71992	0.601682	1.11824	vnz_25175	-1	-83	hypothetical protein	-	-	-	-	-	-		-	TGTGGAGAGCGAAGATATCCGAACGGTGCGCGGGCTGCCCGAACAGGTGAACGGTGAACTGATTCGGCGTCACTTATCGGACAGGTAAAGACCTTTATCGA
5439120	1.36644	0.383198	0.983243	vnz_24975	-1	-278	MarR family transcriptional regulator	-	-	-	-	-	-		-	CATCAGGAGCTCCGTCGACTGCAGCAGGACCGTGCCCGCGCCCACGAACTCGAACTGGTGCTCCTCGCCCGAGGTGCCGCCGATGCCCGTCAGCGCGCGCA
5413455	1.31651	0.408459	0.908052	vnz_24860	-1	-77	DNA-binding response regulator	-	-	-	-	-	-		-	GGGCAGTTCCGCCCGGACGCGCCATCGCTTCCGTCCCTCGTCGTCCGCCACCGGACCCGCCTCGAACACACCGCCGAGCAGGTCCACCCGCTCCCGCATCC
5195685	1.7203	0.405491	1.31481	vnz_23875	-1	-26	peptidase	-	-	-	-	-	-		-	CCGTCACCCGTGTACGTATGGACATGTGTTCCCCCCAGGAGCGCGCAAGGCGGCCCATCCTAGGGGGAGCCCCCGGGCTACTTGCAGACGGTGCCGGAGGC
5179215	1.07224	0.142836	0.929401	vnz_23810	-1	-165	TetR family transcriptional regulator	-	-	-	-	-	-		-	CGACAGTCGATTCACGATTGAACCGAACAAATCAGCGGTAGTCGTCCTCGTCCTGGGTGACCACACGCGCCTGTTCGGAGGAGTCGGCCTCGTTCGCCGAG
4920150	1.53776	0.227246	1.31051	vnz_22565	-1	-178	alpha/beta hydrolase	-	-	-	-	-	-		-	CGCGCGGTCTCTGTTACGTATCGCCCGCCCGCGGCGAACACCCGCGCCCGCTACACCCGTTCGAAGCAGTGGATGGTGTCGACCACCTCGAAGCCCTTCCG
4899195	1.33444	0.308475	1.02596	vnz_22465	-1	-295	hypothetical protein	-	-	-	-	-	-		-	AATAGGTGCGGACGGCTTTGGGAAGAAGAAGATCGGCTTCGGTGTCCGTCGCCGTTTCCTCGATCACCTGGTCGAATGCGCGAATGAAATCGAGCTGCCGC
4825860	1.96462	1.02104	0.943574	vnz_22115	-1	-185	peptidase M23	-	-	-	-	-	-		-	GGAAACGGGCAATCGGCCGTGTTTCGCCAGCTCACGGAGAGAGCTTTGGCCTTGTGTTCGAGGAACGTTCGAAGAACGGTGTCGGAGTGTCACGCCACGGC
4787895	1.1988	-0.131911	1.33072	vnz_21985	-1	-58	short-chain dehydrogenase	-	-	-	-	-	-		-	CGGTAGTGCCCCGCCGGAGCCGTTCTTGTCCGCGTACCGGCGACTACGCGCGTGCGTACTTCTCCGCGTACTGGCGTGCGAGCGCGAGGAGTCCGGACTCC
4713735	1.37955	0.214205	1.16535	vnz_21525	-1	-174	phage tail protein	-	-	-	-	-	-		-	TCCGCGATGCGGTGCGGCCGCCGGGGAGCCTCGGTGAGGGCCGGGACGCGCCGGTGTTCGAGCACGGTGAGCGGGTCGATGCGCGGCGCGCTGTCGGCGCC
4604970	1.47117	0.213076	1.2581	vnz_20995	-1	-88	hypothetical protein	-	-	-	-	-	-		-	GCCGCACGTCGATTGGACCCATGATCGACACCGATGGTTGTACGGTCTTCGGCCGTACGTTCTACCGCCGCTCGACCACACCCCGCACGAACGCCGCCTGA
4572810	1.49545	0.855983	0.639465	vnz_20870	-1	-172	MDMPI N domain containing protein	-	-	-	-	-	-		-	CGGTCTGACGGTAGTCCCGCCGCTGGAAGTACGCCAGTTCGAGCGCGGCCCTGAGCGGGGTCGGCATGGACGTCACGATGTAGTCCGCGCGGGCGGCGACG
4532280	1.19917	0.387627	0.81154	vnz_20680	-1	-7	metallopeptidase	-	-	-	-	-	-		-	GCGAGGGCGAGCAACGGCGCCCGCCAGCCACTGAGCGAGGTCATGCCAGGCACGCTAGAACGCCCGTACGCCCGGACGGGCGGGTTCCGCGATGCGCGTGC
4453290	1.2454	0.325518	0.919878	vnz_20305	-1	-60	helix-turn-helix transcriptional regulator	-	-	-	-	-	-		-	GACTCCCCTCGGATCCGGTGGACCCTGTTGAATCGCCCCGCTAGACCCTGCCACAAAATCGAACGACACGCACGGAGTTGACCGTGGGTCAGCCGTCGGCG
4260270	1.16428	0.0148243	1.14945	vnz_19335	-1	-149	DNA-binding response regulator	-	-	-	-	-	-		-	TCCGAGGCCGACGCTTCCGGCCGTCGAGCCGCTCGAAGAACTGGGCGAATACATGGCCGAATTGATTCCGATGATCTCGCCCTTCATATTGATCAGCGCGC
4210500	1.75364	0.573489	1.18015	vnz_19100	-1	-135	RNA polymerase subunit sigma-24	-	-	-	-	-	-		-	CTTACCACTCGTCCGGGGCCACTTCGGGTATCCGGGCGTAACCGCTCACACGTTCGTGTCATGCTCGTTGGTCCGCCCGGACCACGACCGGCCACCGCCCG
4065930	1.21531	0.11735	1.09796	vnz_18395	-1	-45	Xaa-Pro aminopeptidase	-	-	-	-	-	-		-	GGCCACGGGTCTGCCTCCTCTTGGTACGACACTGAACCCCCACCATCGTACGGTCGTACGGAAGGGGGCCCAGGGCCGGAAGACCCATTACCGGAATCTCA
4038795	1.41068	0.200016	1.21067	vnz_18265	-1	-104	hydrolase	-	-	-	-	-	-		-	GTGGTGGATTCGGGTCAGGCGCTGCCCCGGCGGCCGGGTGTTTACGCCCCGACGTGGCCGTAAACGTCCGTTCGTTTTCGGCTGTGGCGGGGAAGATCCCT
3727530	1.93645	0.733079	1.20337	vnz_16780	-1	-126	hypothetical protein	-	-	-	-	-	-		-	GCGGTCCCGGGGATCGTACCGGCCCCCTCGAACAGGCTCGAACGGATCGGGGAGGCTGTCCGGATTTCCCCGCGTCTGTTCGGAAACGGGGAAATCCGGAC
3625005	1.8966	0.559388	1.33721	vnz_16295	-1	-140	dTMP kinase	-	-	-	-	-	-		-	CTGGCTGCTCTGCTCGCGTCATCCGTCCACCCTATCCGGACGGCCTGACACCCCGCGGCCTCCGCCCGAACATCCGGACGAGCCTGTGACAGGACGGACGC
3347775	1.14279	-0.0301354	1.17293	vnz_15020	-1	-15	D-beta-D-heptose 1-phosphate adenosyltransferase	-	-	-	-	-	-		-	CCGCAGGATCTGTTGCTGACGCTCCGGTGCGTACATGAGGGGTTACGTCCGTTCGATGCCCGAACCTGTTGTTTCACGGTCAGAGTACGCCGGGACCCTGG
3310035	2.61777	1.57612	1.04165	vnz_14865	-1	-132	hypothetical protein	-	-	-	-	-	-		-	CTTTTTTGTGATTGTTCAGATCGATTGCCGGTCAACTACCGACTAAATTCGAACACTTATTTTATTCTTGCCTGGTGCCAGCGGCGCAGCAGCCCCTCCGG
3191340	1.79524	0.401893	1.39335	vnz_14360	-1	-28	hypothetical protein	-	-	-	-	-	-		-	TCCAAGCGGACGGCCTGGTTCACGATTCGCGGGACCTCTCGGGGAGGCGCGCGCCGGGAGCGGGGCGCACGGGTGTACGACAGGGGACGCCGTACGGTACA
3107505	1.03928	0	1.03928	vnz_13910	-1	-24	hypothetical protein	-	-	-	-	-	-		-	CGAGCGGACGTCGTCGGCGTCAGACATGGATGACTCCCGGTTCGAAGGGGCGTACGAGATCTTTCCTACACCACCTCCGCCCGGGACTCCCCGGGAACGGG
3053535	1.39926	0.0206175	1.37865	vnz_13670	-1	-40	GDP-mannose pyrophosphorylase	-	-	-	-	-	-		-	GCTTCTGTCACCTTGTCGTCTCTGCTTCCTGTTCGGGGCCGGCCGGCTCGCCCGTCTCGGTCGTCCGTGCGATATGACCGGTCAGTTTAGGCAGATGGTGG
3033900	1.68435	0.496229	1.18812	vnz_13595	-1	-231	adenosylhomocysteinase	-	-	-	-	-	-		-	ATCTACACCGGACAGTGCGGTGTGCCACAGTCCGCATCGAGGGGTGGGACGGGCTCGAATGCCCGTACGGACCAGTGCGGCCCCCGAGACCAGGAGGGTCT
2894730	1.66124	0.339366	1.32187	vnz_13015	-1	-57	hypothetical protein	-	-	-	-	-	-		-	TGCGAGACGGCGCTTCAAGGCGGGTCCTCCCCCATATTCGTACACGCGGACGGGCGGGCGCACGGATCGTACCGGGCCGCCCGCCCGTCAGGACGCGGTCA
2780145	1.10323	0.144071	0.959155	vnz_12495	-1	-150	ABC transporter ATP-binding protein	-	-	-	-	-	-		-	GTCCCACGGGGGCGGGCCGCAGGTCCTAGGACCGGGGCCAGCCCCCGCGCGGCTCACAGGTGGGTCGGTTCGAACATCCGCAGGAGGGCCGGGAGGACGAC
2536755	1.27014	0.170248	1.09989	vnz_11470	-1	-31	hypothetical protein	-	-	-	-	-	-		-	CCGAAGAGACGATCGAACATTGTTCACGCACCCCCGTGCGACTCGTTCATCATGCAACGAAGTCGCATTCGATCACCGTTGGGGCGTTCGAGGCAAACCGG
2469210	1.36156	0.258465	1.1031	vnz_11185	-1	-200	ArsR family transcriptional regulator	-	-	-	-	-	-		-	CAGTTGAAAAGCATCGCGGCAATCGGGGCGGAACCGAAAAGCTGTACGGGTCGGGCAGGAAACCTTCAGGACCGAGGTGACGTGGTGAAGACCGTGGGGGG
2440455	2.20102	0.866359	1.33466	vnz_11055	-1	-257	FAD-dependent oxidoreductase	-	-	-	-	-	-		-	TCTGGTCGACGATGACGCGCTTGCGGGCCCGGTCGTCGCGGGCGGCGTCGAAGAGGGACCGGAACTGGGGTTCGAGTCCGTCGGGGGCGCGGGCGACCAGG
2342265	2.61678	2.41786	0.198914	vnz_10610	-1	-197	DNA-binding protein	-	-	-	-	-	-		-	TGTAGTTTCCATGATTCGAACGCTTGTTCACTCGAAAGGGTGAACAACTCCCCGGGGCTGCATCCGTTAGACAGGGTGAGGAGTCGTTCTCATAGACGTGC
2251905	1.01634	0.24431	0.772026	vnz_09965	-1	-185	hypothetical protein	-	-	-	-	-	-		-	GGACAGCCGGTCGGGGCCGCCGAACCGGGGCAGCCGGGGCGGGGCAGCCGGCTACTCCTCCGGGGGGAACACCGGTTCCCCGCCGTCCGCGAGGGTGATCG
2193960	1.05996	0.253391	0.806565	vnz_09660	-1	-230	glyoxalase	-	-	-	-	-	-		-	TCGGGGTCACCGCGCGCACGGTGCGCCGCGATGTCGAACGGCTGCGCGCCCTGGGCTATCCGGTGCACGCCGGCATGGGGGTCGGCGGTGGCTACCGGCTC
2181270	1.4995	0.300242	1.19925	vnz_09595	-1	-191	DNA primase	-	-	-	-	-	-		-	AGGGCCAGGTCGACGAGGGTGTCGGCGTAGTCGTGGGTGAGCGGCAGGGTGCGGAGCGACCAGCGGTGGTGGAGCGGGCCGACCAGGAGTTCGAGGGCGAT
2109930	1.18728	0.0808473	1.10643	vnz_09260	-1	-80	glycosidase	-	-	-	-	-	-		-	AGAGCGGCTCGCAAGAAGTTGCCGAAAAGTTCAGCAACTGTTTTCAGCCGCGACGCTAGGGGCGTACAGGCGTGCGGTCAAGGGTTCGCGCGCCGCAATGC
2010465	1.86398	0.587367	1.27661	vnz_08820	-1	-54	RNA-binding protein	-	-	-	-	-	-		-	CCGTCACCCCTATGTCTTCCGCGCCGTCCCTCAGGAGGCGGCGCCCGGCCTGTCCACCAGTTCGATCTGGTCCACCGCGTTGCACCAGCGGCAGCGGACCG
2008875	1.20881	0.0758224	1.13299	vnz_08815	-1	-87	hypothetical protein	-	-	-	-	-	-		-	GGTGAGGGGCAGGCGGTTCCTCCGCCGCCACCCCGGATGGGTGATCAACCGCGCGAAGGTTCGAAGCCCGACCCTAGTGACCAAGTTGTGATCAGTTCAAA
1917300	2.06312	0.980061	1.08306	vnz_08420	-1	-259	export ABC transporter ATP-binding protein	-	-	-	-	-	-		-	GGATGCGGGGGTAGAGGGTGGAGAGTTTCTGGACGTGGCTCTGCTCGGGGAGCCGTTCCATCCACCGCCGCGCGAACACCTGTCCGACCTCGAAGGGGTCA
1865910	1.15292	0.416356	0.736569	vnz_08170	-1	-168	DEAD/DEAH box helicase	-	-	-	-	-	-		-	GCGGTGCGAGCTCCGGATGTCTCTACCGGAACAATAGTGCGCCCCGGAACCTTCCCGCCTCTCCCGATCGGTCCCCGGACGGATCAGACCTGCCCAGCGGG
1694145	1.15418	0.154011	1.00017	vnz_07405	-1	-197	class V aminotransferase	-	-	-	-	-	-		-	AGCTGCCGTCGGGGTCGCAGACGGCCGCGTCCCCGCCGACGGGCTGCAGGACCCGGCCCTGCCAGGCCTGTTCGAGTGCCTGGGTGAAGACCTCGGCGGGC
1684860	1.32368	0.1666	1.15708	vnz_07365	-1	-163	hypothetical protein	-	-	-	-	-	-		-	AACCGGCAGTCGCCTGGCGTGAGTTCACTCCAAAGGGGGGTTTCCGTGTTCATTTTCGATTTTTTTCGACACAACCGTTCCCGGGTGCCCCGCGTCTTTCG
1666245	1.93913	1.0277	0.911428	vnz_07290	-1	-191	transcriptional regulator	-	-	-	-	-	-		-	CAGGGCCTGGAACCCGTCTTCACCTCGCCCGGAGCGGGAAGTGCCAGGTCAGCGACACCATGGGAACACACGTACGGCGCGGGTCTGCCGGAAGGATTCCG
1626105	1.33936	0.186019	1.15334	vnz_07105	-1	-81	hypothetical protein	-	-	-	-	-	-		-	ACATCACGCTCTGCCCCAGTCTGGGGTGATTCGCGCGACTTTTCGAGTCGGGCAGGAGTTGCGGAACGGCGAGGGCCGTGTGTCCGCCGCTCGGGCGGGCA
1612455	1.33152	0.291793	1.03972	vnz_07035	-1	-142	hypothetical protein	-	-	-	-	-	-		-	GGTCACATGACGACGGCGGTGGCCCCGTCGATGTCCACGACGTCCACCTGTTCGCCCGGTTCGAAGCTCTGTCCGGTGTCGAGCGTCCGCGCGGACCAGAT
1576500	1.23034	0.29319	0.937153	vnz_06890	-1	-81	alanine dehydrogenase	-	-	-	-	-	-		-	TACATGGGGCAATGCGATACATACCCGGATGCACTGCGGCGCACCGGGGCAGACCACGTTCGAACGCGGCGCACCCAGTCTAATGAAGGAGTTCCCGGTGT
1270860	1.16535	0.266234	0.899111	vnz_05440	-1	-23	crossover junction endodeoxyribonuclease RuvC	-	-	-	-	-	-		-	GGCCGGGGTCCACCCCGAGAACACGCACACCGCACCCCCTGCTCGCTCACCTGTTTGTGCAGGCTATCCGCTGCCACCGACAACGCCGCACGAACGACAGC
1247565	1.35527	0.368837	0.986431	vnz_05340	-1	-63	hypothetical protein	-	-	-	-	-	-		-	CAGCCGCGAGGCTTCCGGACGATCCGCCTCTACGTAGTGCGGCAGTTGTTCGAACACCGCCGCATCGCGCGGAACGTTACCGTATCGCGATCAGATGACCA
1165725	1.21928	0.214027	1.00525	vnz_04950	-1	-101	hypothetical protein	-	-	-	-	-	-		-	CGTCAGCTCGGCTCCGGGGGGCCAGAGTCGTGCACCGACCGGGTACCGGACGAACTGCCGCTCGAATGCGTACGGGGGTGACCAGGGCCGCCGGGGCGCGT
956205	1.15327	0.143769	1.0095	vnz_03985	-1	-152	aminopeptidase	-	-	-	-	-	-		-	CGGGGGCTCGGGACGAAATGCGTACACGTGTTTCTTTGCCGAACCAATAACCGGTGACAGGTGTACCGCTGAGCGGTGAGCGTACGGAGCAGGTCAGAACG
925995	1.8985	0.668471	1.23003	vnz_03840	-1	-231	hypothetical protein	-	-	-	-	-	-		-	ATCACGCCGGTGCGCACGGCCTGGGTGGTGAGGGTGATGCGCTGCTCGACCAGGCTCGCGCGCACCTGTTCGAACAGGTCGTCGTACTGCCGGGCCGCCCG
904545	1.2978	0.138249	1.15955	vnz_03760	-1	-295	aminodeoxychorismate lyase	-	-	-	-	-	-		-	TCGATCGCGCACCGCAATCTTCCGACGCCGCACGGGAGTTGAGCAACGATTCCGGGAACGATCACACGTTCTGGGGAACAACCGCTCCCACGTTCGCCTGT
767655	1.0304	-0.273547	1.30394	vnz_03115	-1	-287	S9 family peptidase	-	-	-	-	-	-		-	CCCGGCCTGCTTGAGCACGCCCTTGCCGCCCTCCGCGAGTTTGAGCTCGGGCGGGCAGGCGGCCGCCAGTTCGACCAGCTCGTGGTCGAGGAAGGGCACCC
711735	1.45393	0.364194	1.08974	vnz_02935	-1	-11	hypothetical protein	-	-	-	-	-	-		-	CGAGGGCGTGTTCATGGAATTCGTCAGGTCGAAGAGCCATGACACGAAGAGTAGTTCGACTCGCAGTCGGCGCATTCGGCGGAGTCGGCGCAGTCGGCGAG
684765	1.10728	0.169699	0.937582	vnz_02840	-1	-17	Appr-1-p processing protein	-	-	-	-	-	-		-	CCAGCACGACCCTCAACGCACGTCCGAAACCCACGCATTCGCCTCTCTCGCACGACCGCTCGAACAAGATCGAAGCTATCGCGGGGCACTGACAACGCGGC
652320	1.04635	0.057365	0.988989	vnz_02705	-1	-1	peptidase	-	-	-	-	-	-		-	ACCGCACCCTTCACCACGGCGCGCGCGGCCTTCGTGAACCGTTCGAACATCACTGCCTCCCGTACTTCTTGTGAACGGCCTGCCTGCTGACGCCCAGTTCG
560400	2.40115	0.886011	1.51514	vnz_02405	-1	-282	salicylate synthase	-	-	-	-	-	-		-	AATTAGTCCGCTGCACCCGGGTCGCCGACTCCCCCGACAACGCCCTGAAAATCCCCAGGAGTGGTCGAACAGGTGGCCGACTCTACCTAACAACTTCAACT
468960	1.43225	0.320573	1.11168	vnz_02075	-1	-31	phosphoesterase	-	-	-	-	-	-		-	GGCCTGTCGTAGGAAGCCATGCCCCGATTCGAACCCACGCGCGGCAGCGGCGCCCGCTGGACTCACCCGAACGACATGCGGCGGGGTCCGGGGGTGGCCGC
262290	1.2649	0.140375	1.12453	vnz_01180	-1	-66	carboxylesterase	-	-	-	-	-	-		-	TGCACGGGGGCACGCGGCTCTTCGGCGCGGGGCGCACGGGGCCCGAACGGGGCTCGAACGGGGCCGCACGTGTTCTGCCCGGGGCGCACGAGGCCTGGGAA
112950	1.87067	0.67226	1.19841	vnz_00495	-1	-60	alpha/beta hydrolase	-	-	-	-	-	-		-	TCCTTGCGGGAGGTGGATGCTGTCTCATGCACCCTTGCGCAACGGTCAGTTGTGCGAATCCATCCGCAGGTCACGGCCGCGTACGACCACAGGAGGACCGC
94860	1.04794	0.403527	0.64441	pvnz_37225	-1	-188	hypothetical protein	-	-	-	-	-	-		-	ACCCGGGCTTATGACCGTACTTGTACTCCTTGATCGTCTGTTCGAGGGGTGTGGCGTACAGGGCCACGGCATCGACTCGGGTGAAACGGCGGACTCTGGGC
81315	2.13554	0.650012	1.48553	pvnz_37185	-1	-186	hypothetical protein	-	-	-	-	-	-		-	ATTGGAAGAGTGCGTTTGACGCCTCGTTAGCCACACATCGCCACCCGCGAAGCACTCGCACGTTCGATCCGCGATCGAACGCTTTCGCAAATAGTTGATCC
