# Supplementary material for: Genome-Wide Identification of the LexA-Mediated DNA Damage Response in Streptomyces venezuelae
Source: J Bacteriol. 2022 Jul 13;204(8):e00108-22. doi: 10.1128/jb.00108-22 (PMC9380542; doi:10.1128/jb.00108-22)
Supplement: Supplemental file 3 — Table S3. Download jb.00108-22-s0003.xlsx, XLSX file, 0.2 MB [file jb.00108-22-s0003.xlsx]

## Sheet: Legend
Supplementary Table 3: Global response of S. venezuelae to DNA damage stress. RNA-seq data listing all genes that displayed a differential expression when comparing the wild type (WT) grown in MYM for 14h with 0.25 g ml-1 MMC (+MMC) to untreated cells (-MMC). The following thresholds were applied: adjusted p-value p<0.05, |log2-fold change|>1. RNA-seq experiments were performed in biological tri…

## Sheet: RNA-seq
Gene	Gene length (bp)	Gene product	LogFC (WT-/+ MMC)	FDR-adjusted p-value
vnz_21495	411	hypothetical protein	9.57438	2.89763e-12
vnz_05700	510	hypothetical protein	9.54667	3.9001e-15
vnz_21480	264	hypothetical protein	9.496	1.1868e-13
vnz_21535	1206	phage tail protein	9.40229	1.03139e-15
vnz_21555	303	hypothetical protein	9.37043	3.64086e-16
vnz_21565	606	phage tail protein	9.31278	2.53175e-16
vnz_21505	1131	hypothetical protein	9.20766	7.95275e-16
vnz_21490	912	N-acetylmuramoyl-L-alanine amidase	9.20544	4.51023e-15
vnz_21540	1014	hypothetical protein	9.15558	4.13303e-16
vnz_21530	1248	tape-measure protein	9.11501	1.24231e-15
vnz_21570	408	hypothetical protein	9.08352	2.28096e-15
vnz_21520	1194	hypothetical protein	9.072	4.17511e-17
vnz_29465	627	hypothetical protein	9.0602	2.55599e-13
vnz_21525	933	phage tail protein	9.04178	7.94188e-17
vnz_21510	1146	hypothetical protein	9.01046	8.03762e-15
vnz_21515	1194	hypothetical protein	8.88542	4.17511e-17
vnz_14095	360	hypothetical protein	8.82606	2.60651e-15
vnz_06120	759	aquaporin family protein	8.55821	2.86611e-12
vnz_25280	1254	hypothetical protein	8.44506	5.84155e-10
vnz_27575	918	3-hydroxyisobutyrate dehydrogenase	8.40127	5.27417e-13
vnz_02930	570	hypothetical protein	8.26748	8.01762e-11
vnz_04405	720	4-phosphopantetheinyl transferase	7.78421	1.72186e-11
vnz_16245	540	hypothetical protein	7.70871	1.49147e-09
vnz_21550	978	hypothetical protein	7.57287	3.11953e-14
vnz_29620	936	oxidoreductase	7.51074	1.68582e-10
vnz_23230	555	alkyl hydroperoxide reductase	7.50301	3.97588e-12
vnz_05735	1029	N-acetyl-gamma-glutamyl-phosphate reductase	7.44974	8.41531e-11
vnz_29580	1635	monooxygenase	7.38778	3.93865e-12
vnz_26695	117	rrf, 5S ribosomal RNA	7.35242	5.85151e-12
vnz_20675	1218	hypothetical protein	7.31198	8.16406e-09
vnz_29575	678	antibiotic biosynthesis monooxygenase	7.31119	5.30409e-10
vnz_05745	951	RNA polymerase subunit sigma-70	7.27966	5.11769e-11
vnz_06610	507	hypothetical protein	7.20142	1.83355e-10
vnz_26875	675	glutamate ABC transporter permease	7.15825	5.46895e-11
vnz_29595	789	4-phosphopantetheinyl transferase	6.91841	1.09733e-09
vnz_29605	195	hypothetical protein	6.86491	1.74231e-09
vnz_29600	1575	methylmalonyl-CoA carboxyltransferase	6.64316	1.05138e-10
vnz_16220	1308	hypothetical protein	6.45352	1.12812e-10
vnz_34150	777	hypothetical protein	6.43409	1.10231e-11
vnz_29590	1377	MFS transporter	6.42807	4.43432e-13
vnz_29615	1416	NDP-hexose 2,3-dehydratase	6.32264	1.26217e-11
vnz_13870	1683	urocanate hydratase	6.29115	2.65188e-10
vnz_29665	663	hypothetical protein	6.19199	2.97372e-12
vnz_29625	870	glucose-1-phosphate thymidylyltransferase	6.05464	1.41784e-10
vnz_29635	969	dTDP-glucose 4,6-dehydratase	5.86019	2.79526e-12
vnz_29630	1194	hypothetical protein	5.67827	1.70908e-11
vnz_13865	1218	allantoate amidohydrolase	5.64792	6.94832e-10
vnz_00080	489	calcium-binding protein	5.64526	5.87242e-12
vnz_29645	1020	NAD-dependent epimerase/dehydratase	5.45599	2.87849e-11
vnz_22745	1542	histidine ammonia-lyase	5.17619	1.35173e-09
vnz_15320	1341	sodium:proton antiporter	5.0899	8.81971e-11
vnz_29675	384	hypothetical protein	5.08756	2.58114e-10
vnz_09500	1707	MFS transporter	5.04636	6.94336e-14
vnz_21575	825	hypothetical protein	4.94112	3.44499e-10
vnz_06640	3513	DNA polymerase III subunit alpha	4.9363	1.86837e-10
vnz_29535	1755	acetyl-/propionyl-CoA carboxylase subunit alpha	4.83329	1.41402e-09
vnz_27765	222	hypothetical protein	4.74182	3.41674e-09
vnz_17175	1071	hypothetical protein	4.60754	3.4102e-06
vnz_31490	501	hypothetical protein	4.58501	4.72032e-10
vnz_05740	1455	argininosuccinate synthase	4.51209	1.96322e-08
vnz_31145	1032	radical SAM protein	4.31902	1.67014e-10
vnz_32560	897	ABC transporter permease	4.31456	4.96208e-10
vnz_33680	2178	hypothetical protein	4.24177	5.41456e-10
vnz_12460	564	phosphotransferase	4.23742	1.23532e-06
vnz_15985	996	amino acid ABC transporter substrate-binding protein	4.23383	2.52157e-10
vnz_05705	1428	argininosuccinate lyase	4.14944	1.55321e-08
vnz_27560	1500	methylmalonate-semialdehyde dehydrogenase (acylating)	4.1225	5.24091e-08
vnz_21410	633	epimerase	4.11134	1.58087e-09
vnz_26055	585	NADPH-dependent FMN reductase	4.0459	3.00932e-09
vnz_11270	306	hypothetical protein	4.04245	9.21433e-10
vnz_15860	1581	MFS transporter	4.02899	1.52598e-09
vnz_15990	645	ABC transporter permease	3.97749	4.59536e-08
vnz_25005	723	hypothetical protein	3.9748	2.8958e-07
pvnz_37140	252	hypothetical protein	3.94243	1.75483e-07
vnz_15995	687	ABC transporter permease	3.91868	7.5074e-08
vnz_13240	2100	serine/threonine protein kinase	3.90555	3.30815e-09
vnz_18590	444	MarR family transcriptional regulator	3.85099	1.47854e-07
vnz_29530	759	DNA-binding response regulator	3.79801	2.89557e-12
vnz_17470	2052	phosphatase	3.79574	6.65652e-08
vnz_06635	960	hypothetical protein	3.78042	2.3774e-07
vnz_14440	2262	N-acetylmuramoyl-L-alanine amidase	3.76685	1.07607e-10
vnz_16805	2019	hypothetical protein	3.76054	2.61208e-09
vnz_32495	1584	hypothetical protein	3.75877	1.05075e-08
vnz_13855	1215	imidazolonepropionase	3.74996	3.02786e-08
vnz_18340	648	hypothetical protein	3.68733	9.96373e-09
vnz_15750	597	cysteine hydrolase	3.63972	1.53181e-09
vnz_14515	765	hypothetical protein	3.62321	1.36232e-08
vnz_29650	615	TetR family transcriptional regulator	3.61363	6.55621e-09
vnz_26855	408	sulfurtransferase	3.60575	1.08014e-08
vnz_02945	1446	cytosine permease	3.59137	2.79795e-05
vnz_15760	738	antibiotic ABC transporter permease	3.56637	1.41974e-10
vnz_21465	387	50S ribosomal protein L7/L12	3.56288	2.6068e-09
vnz_28895	723	peptidase M23	3.55437	1.59793e-06
vnz_20580	762	serine/threonine protein kinase	3.55237	6.24262e-09
vnz_27565	1152	acyl-CoA dehydrogenase	3.54626	4.49284e-09
vnz_31705	453	hypothetical protein	3.53812	1.33172e-05
vnz_02315	1164	tryptophan halogenase	3.52212	6.19063e-07
vnz_14070	183	hypothetical protein	3.50429	3.33259e-05
vnz_33035	252	hypothetical protein	3.50115	3.29963e-07
vnz_21560	291	hypothetical protein	3.49396	2.13047e-08
vnz_11330	480	hypothetical protein	3.4798	9.21433e-10
vnz_15540	1425	FAD-dependent oxidoreductase	3.47575	4.08833e-10
vnz_20975	405	nucleic acid-binding protein	3.46549	8.06403e-11
vnz_32390	651	alpha-ketoglutarate-dependent dioxygenase AlkB	3.46235	1.17505e-07
vnz_15765	861	multidrug ABC transporter ATP-binding protein	3.46108	1.06318e-09
vnz_13860	1338	formimidoylglutamate deiminase	3.44945	1.67212e-06
vnz_00275	1200	serine protease	3.44537	2.66802e-09
vnz_11180	1161	translocation protein TolB	3.44211	1.40487e-08
vnz_24605	888	chitin-binding protein	3.38956	4.23584e-08
vnz_19995	1629	chaperonin GroL	3.38545	1.19033e-07
vnz_09495	606	TetR family transcriptional regulator	3.36712	5.89427e-11
vnz_21455	795	hypothetical protein	3.36005	3.22697e-09
vnz_21830	771	hypothetical protein	3.35969	1.29723e-06
vnz_20075	7467	hypothetical protein	3.34153	3.00888e-07
vnz_25680	927	proline dehydrogenase	3.3292	1.63918e-10
vnz_21595	450	transcriptional regulator	3.32102	3.8825e-12
vnz_00460	567	ATP-binding protein	3.30989	2.03209e-06
vnz_28860	1401	endonuclease	3.30865	4.54585e-05
vnz_26615	291	hypothetical protein	3.29315	9.31604e-11
vnz_05885	1395	aldehyde dehydrogenase	3.2688	1.57034e-09
vnz_15775	324	peptidase	3.26425	5.33481e-08
vnz_26610	339	hypothetical protein	3.26126	1.63918e-10
vnz_00730	2256	hypothetical protein	3.25712	2.03633e-10
vnz_15235	231	hypothetical protein	3.257	4.63406e-09
vnz_00495	1599	alpha/beta hydrolase	3.23661	4.2845e-10
vnz_12720	840	hypothetical protein	3.23594	1.12543e-08
vnz_24765	1098	transcriptional regulator	3.23137	5.2376e-08
vnz_14710	618	lysine transporter LysE	3.22802	1.75528e-09
vnz_23440	1179	hypothetical protein	3.21929	6.10668e-10
vnz_25245	6303	hypothetical protein	3.21316	2.54237e-09
vnz_30300	1488	MFS transporter	3.20881	4.27844e-09
vnz_15695	648	hydrolase	3.20583	3.02507e-09
vnz_16290	759	ABC transporter ATP-binding protein	3.20102	7.98605e-08
vnz_22555	1284	hypothetical protein	3.19834	9.62311e-06
vnz_19375	846	sulfurtransferase	3.18853	3.16393e-07
vnz_08795	1329	MATE family efflux transporter	3.18423	6.08139e-06
vnz_20630	1677	arginine decarboxylase	3.18194	6.13777e-05
vnz_26845	1137	recombinase RecA	3.18076	1.70908e-11
vnz_26265	1095	thiamine ABC transporter substrate-binding protein	3.17306	3.53238e-08
vnz_13230	891	serine/threonine protein kinase	3.16591	6.16201e-08
vnz_32295	74	tRNA-Pro	3.16553	8.22652e-08
vnz_11225	762	hypothetical protein	3.16366	5.0514e-09
vnz_21145	1350	hypothetical protein	3.1589	1.99649e-10
vnz_20085	714	hypothetical protein	3.15592	5.77955e-09
vnz_18855	816	hypothetical protein	3.14647	2.46038e-07
vnz_19395	813	hypothetical protein	3.12526	1.30496e-07
vnz_16215	1692	bifunctional 3-5 exonuclease/DNA polymerase	3.1131	1.04268e-06
vnz_04240	864	hypothetical protein	3.1046	1.20518e-07
vnz_05645	858	metal ABC transporter substrate-binding protein	3.10321	1.26042e-07
vnz_00685	2052	hypothetical protein	3.09405	2.24523e-08
vnz_15535	561	TetR family transcriptional regulator	3.09072	8.90146e-09
vnz_10590	345	hypothetical protein	3.08696	9.22174e-08
vnz_33225	1392	hypothetical protein	3.08534	1.72582e-06
vnz_14330	654	RNA polymerase	3.08447	1.20557e-05
vnz_15710	1532	16S ribosomal RNA	3.06644	1.07012e-05
vnz_12265	1677	hypothetical protein	3.06581	7.68585e-07
vnz_17055	204	cold shock domain protein CspD	3.06552	3.16533e-06
vnz_13250	2319	hypothetical protein	3.05551	2.54989e-10
vnz_11740	1347	glycosyl transferase	3.04901	3.57863e-06
vnz_04740	1320	GntR family transcriptional regulator	3.0454	1.05886e-07
vnz_20970	453	DoxX family protein	3.02297	2.13332e-05
vnz_27155	1554	MFS transporter	3.01503	2.03722e-08
vnz_12375	198	MarR family transcriptional regulator	3.01318	3.13869e-06
vnz_14705	759	hypothetical protein	3.00921	6.00461e-06
vnz_21690	369	50S ribosomal protein L14	2.99227	1.9516e-06
vnz_23320	591	malonic semialdehyde reductase	2.9908	4.67206e-10
vnz_19445	948	ABC transporter	2.99043	7.95939e-06
vnz_15165	1119	ADP-ribosylglycohydrolase	2.97796	2.11686e-08
vnz_21700	555	50S ribosomal protein L5	2.97266	3.4102e-06
vnz_33985	1047	LacI family transcriptional regulator	2.96362	2.20958e-06
vnz_14355	624	BMP family ABC transporter substrate-binding protein	2.9499	1.11156e-05
vnz_20195	264	hypothetical protein	2.94979	2.974e-08
vnz_07415	477	GNAT family N-acetyltransferase	2.94978	1.8483e-05
vnz_06485	1467	citrate:proton symporter	2.9421	0.000183363
vnz_32585	600	hypothetical protein	2.93024	1.67446e-06
vnz_08925	3129	hydrogenase expression protein	2.92981	5.27638e-08
vnz_13270	462	hypothetical protein	2.92619	5.00811e-11
vnz_19440	768	multidrug ABC transporter permease	2.92449	7.83917e-07
vnz_04025	1008	hypothetical protein	2.92083	6.04911e-08
vnz_23830	1701	ABC transporter substrate-binding protein	2.9206	6.10797e-07
vnz_24600	609	hypothetical protein	2.9204	2.93728e-08
vnz_10060	669	HAD family hydrolase	2.91922	3.3734e-07
vnz_21685	282	30S ribosomal protein S17	2.91664	2.21342e-07
vnz_20595	618	hypothetical protein	2.91502	1.83612e-06
vnz_00465	357	hypothetical protein	2.91325	5.847e-05
vnz_02950	1404	twin-arginine translocation pathway signal protein	2.91289	0.000271765
pvnz_37135	999	hypothetical protein	2.90914	4.15368e-09
vnz_21660	282	30S ribosomal protein S19	2.89902	3.47509e-06
vnz_18330	750	GntR family transcriptional regulator	2.89879	3.2508e-05
vnz_17125	771	GNAT family N-acetyltransferase	2.88958	5.11881e-10
vnz_03985	1527	aminopeptidase	2.87693	1.4361e-08
vnz_21695	312	50S ribosomal protein L24	2.8757	5.65568e-06
vnz_18710	1515	MFS transporter	2.87509	7.0094e-07
vnz_23615	420	hypothetical protein	2.86655	1.73348e-06
vnz_14060	483	hypothetical protein	2.85488	4.86433e-09
vnz_21680	225	50S ribosomal protein L29	2.85314	1.34711e-07
vnz_19120	1293	hypothetical protein	2.85035	2.83486e-05
vnz_20795	933	hypothetical protein	2.80186	1.6456e-05
vnz_14350	10800	Teneurin-1	2.8	4.97993e-10
vnz_29540	330	polyketide synthase	2.79521	4.9765e-05
vnz_20020	951	aldo/keto reductase	2.79186	2.41713e-08
vnz_21705	186	rpsN, 30S ribosomal protein S14	2.78994	2.25246e-06
vnz_08815	1050	hypothetical protein	2.7877	1.11988e-09
vnz_20620	864	alpha/beta hydrolase	2.78226	1.85757e-09
vnz_31505	237	DUF397 domain-containing protein	2.78119	0.000181608
vnz_24110	1017	ribonucleoside-diphosphate reductase	2.76973	4.1599e-09
vnz_03335	771	SAM-dependent methyltransferase	2.76768	1.86232e-07
vnz_26085	972	luciferase	2.76537	1.89147e-08
vnz_21395	561	TetR family transcriptional regulator	2.76301	1.13996e-08
vnz_36610	747	aminoglycoside phosphotransferase	2.76173	1.60496e-07
vnz_12880	1059	hypothetical protein	2.75988	1.05677e-07
vnz_17150	705	NIPSNAP family protein	2.75418	5.48072e-09
vnz_19380	288	hypothetical protein	2.75136	6.88127e-07
vnz_21375	73	tRNA-Met	2.75068	2.59788e-07
vnz_17835	87	tRNA-Leu	2.74615	8.9387e-08
vnz_17155	1011	hypothetical protein	2.74484	7.34143e-09
vnz_18750	828	alpha/beta hydrolase	2.7421	1.90976e-08
vnz_20665	228	hypothetical protein	2.73551	4.11947e-05
vnz_26500	585	hypothetical protein	2.73335	0.00231887
vnz_18975	843	cytochrome C biogenesis protein CcdA	2.72307	3.49416e-06
vnz_32610	483	hypothetical protein	2.72223	0.00068831
vnz_14065	1737	hypothetical protein	2.71452	1.158e-08
vnz_14040	261	MerR family transcriptional regulator	2.71171	1.29871e-06
vnz_24410	552	hypothetical protein	2.71019	1.4692e-05
vnz_15240	1560	fatty acid--CoA ligase	2.69692	2.85422e-08
vnz_16690	951	hypothetical protein	2.6933	1.24895e-08
vnz_16975	888	LysR family transcriptional regulator	2.68954	3.33031e-05
vnz_15120	795	hypothetical protein	2.68601	8.14244e-06
vnz_21675	420	50S ribosomal protein L16	2.68061	2.70205e-06
vnz_29670	183	hypothetical protein	2.68058	1.24817e-07
vnz_12045	987	ABC transporter	2.6795	4.25755e-07
vnz_18585	1575	MFS transporter	2.67538	6.33902e-08
vnz_18515	510	signal protein	2.6752	4.70866e-07
vnz_04715	1532	16S ribosomal RNA	2.67038	1.35633e-05
vnz_17325	663	cobH, precorrin-8X methylmutase	2.66539	1.18636e-08
vnz_06415	939	hypothetical protein	2.65292	1.70911e-07
vnz_29550	1215	ketosynthase chain-length factor	2.65207	0.000237876
vnz_26850	567	recombination regulator RecX	2.64934	6.86496e-10
vnz_17310	1608	tylosin resistance protein TlrC	2.64482	3.39632e-08
vnz_22375	1218	MFS transporter	2.63638	3.88131e-07
vnz_20790	462	hypothetical protein	2.63589	0.000289843
vnz_14590	864	serine/threonine protein kinase	2.63548	4.74951e-08
vnz_09360	459	protein kilB	2.63088	1.89031e-06
vnz_20650	966	hypothetical protein	2.62301	2.71981e-05
vnz_00470	438	dynein regulation protein LC7	2.62091	0.000164137
vnz_26065	231	acylphosphatase	2.61913	2.35136e-06
vnz_26860	549	cysteine dioxygenase	2.6162	4.87257e-08
vnz_08710	2835	N-acetylmuramoyl-L-alanine amidase	2.61057	6.16555e-08
vnz_21955	1023	hydroxyacid dehydrogenase	2.60645	4.35102e-06
vnz_12885	1131	oxidoreductase	2.60575	7.22404e-08
vnz_29515	948	epimerase	2.60279	8.74784e-07
vnz_28885	318	hypothetical protein	2.60194	4.23411e-06
vnz_27770	1278	MFS transporter	2.60084	1.37921e-06
vnz_21045	864	6-phosphogluconate dehydrogenase	2.59958	5.92312e-06
vnz_24340	492	GNAT family N-acetyltransferase	2.59351	9.08751e-07
vnz_03570	1503	hypothetical protein	2.59001	4.83628e-07
vnz_18115	237	30S ribosomal protein S18	2.58506	4.64928e-07
vnz_14080	702	hypothetical protein	2.58138	0.00129969
vnz_16325	1005	transcriptional regulator	2.58092	1.0197e-07
vnz_19405	933	hypothetical protein	2.58051	2.04069e-06
vnz_31175	1692	hypothetical protein	2.57745	2.23714e-06
vnz_20535	681	hypothetical protein	2.57643	9.76651e-06
vnz_10965	417	Ohr subfamily peroxiredoxin	2.57086	9.45584e-10
vnz_21405	1059	UDP-N-acetylenolpyruvoylglucosamine reductase	2.56624	4.45033e-12
vnz_10695	1626	MFS transporter	2.5629	1.77418e-08
vnz_09405	252	hypothetical protein	2.54761	0.0021585
vnz_00560	1998	glycine/betaine ABC transporter permease	2.54315	1.55791e-05
vnz_32010	648	TetR family transcriptional regulator	2.53895	2.31857e-06
vnz_13255	417	hypothetical protein	2.53747	3.1414e-10
vnz_15955	609	hypothetical protein	2.53323	1.12111e-07
vnz_28605	1488	3 terminal RNA ribose 2-O-methyltransferase Hen1	2.53294	0.00381572
vnz_11895	1719	hypothetical protein	2.53139	4.23735e-09
pvnz_37195	6897	hypothetical protein	2.53072	3.09382e-09
vnz_22200	768	hypothetical protein	2.53046	4.76292e-06
vnz_05950	1077	glycine/betaine ABC transporter ATP-binding protein	2.52888	6.21723e-07
vnz_21710	399	30S ribosomal protein S8	2.52796	2.92665e-06
vnz_30595	255	hypothetical protein	2.52719	0.00227263
vnz_15255	771	enoyl-CoA hydratase	2.52092	2.07157e-06
vnz_21915	621	hypothetical protein	2.51958	7.40443e-06
vnz_18795	1041	RNA polymerase subunit sigma-24	2.5194	4.61056e-07
vnz_18970	852	disulfide bond formation protein DsbA	2.51664	1.43495e-06
vnz_14115	399	hypothetical protein	2.51642	5.46706e-07
vnz_12770	1074	alkanal monooxygenase	2.51038	1.41784e-10
vnz_27330	612	cysteine hydrolase	2.5088	8.14244e-06
vnz_22460	822	MerR family transcriptional regulator	2.50858	3.37992e-07
vnz_26235	837	translation elongation factor Ts	2.50759	1.06378e-07
vnz_12040	2838	hypothetical protein	2.505	1.55303e-06
vnz_21620	1980	PIG-L family deacetylase	2.50326	7.92222e-08
vnz_16885	444	heat-shock protein HspR	2.49922	1.92286e-07
vnz_18595	234	hypothetical protein	2.49908	4.59352e-08
vnz_21460	531	50S ribosomal protein L10	2.49801	5.65051e-05
vnz_21650	324	50S ribosomal protein L23	2.49716	1.84024e-05
vnz_04735	1215	MFS transporter	2.49637	0.00107853
vnz_33990	2400	beta-mannosidase	2.49556	2.07735e-06
vnz_13265	1503	collagen alpha 1(II) chain precursor	2.49525	4.01488e-08
vnz_02395	1275	cation/H(+) antiporter	2.4836	1.6167e-06
vnz_20625	501	hypothetical protein	2.48163	1.24858e-08
vnz_13120	2409	protease	2.47827	1.28223e-06
vnz_19310	1821	bifunctional metallophosphatase/5-nucleotidase	2.47615	4.20643e-06
vnz_28745	2718	aconitate hydratase 1	2.47373	7.15587e-05
vnz_16705	909	LysR family transcriptional regulator	2.47272	4.27947e-06
vnz_33975	1182	mannose-6-phosphate isomerase, class I	2.47177	2.96735e-07
vnz_34090	1326	sugar ABC transporter substrate-binding protein	2.46975	7.0575e-06
vnz_18335	1404	dihydrolipoyl dehydrogenase	2.46722	8.28456e-09
vnz_32500	744	IclR family transcriptional regulator	2.45901	3.7068e-06
vnz_21730	183	50S ribosomal protein L30	2.45808	6.55286e-06
vnz_25110	522	hypothetical protein	2.4579	0.00492785
vnz_28890	1818	type IV secretion protein Rhs	2.45749	6.58008e-08
vnz_21735	456	50S ribosomal protein L15	2.45606	2.12765e-06
vnz_33980	1308	mannan endo-1,4-beta-mannosidase	2.4542	4.36627e-05
vnz_21720	384	50S ribosomal protein L18	2.44863	4.30912e-06
vnz_20495	444	MarR family transcriptional regulator	2.4423	1.83311e-06
vnz_14075	2013	phage portal protein	2.43895	2.5506e-09
vnz_24350	387	VOC family virulence protein	2.43869	1.09249e-08
vnz_17820	468	MarR family transcriptional regulator	2.43722	3.52765e-07
vnz_29405	696	hypothetical protein	2.43657	2.58232e-07
vnz_00565	1116	glycine/betaine ABC transporter ATP-binding protein	2.43106	2.86699e-06
vnz_26270	1614	iron ABC transporter permease	2.429	1.13649e-07
vnz_26230	900	30S ribosomal protein S2	2.42876	3.31746e-08
vnz_20440	918	futalosine hydrolase	2.42743	6.37064e-05
vnz_21185	750	NADP oxidoreductase	2.4264	6.08374e-08
vnz_21500	570	hypothetical protein	2.42408	5.30203e-05
vnz_18725	630	antibiotic resistance protein	2.42363	7.20619e-07
vnz_02810	777	hypothetical protein	2.42204	4.991e-06
vnz_19930	927	1-phosphofructokinase	2.41722	2.11283e-07
vnz_13245	654	hypothetical protein	2.41687	2.13338e-10
vnz_26275	1029	iron ABC transporter ATP-binding protein	2.41527	5.19107e-05
vnz_34000	975	ABC transporter permease	2.41296	3.04513e-05
vnz_24610	831	lysozyme	2.4119	1.70135e-06
vnz_23525	1641	peptide ABC transporter substrate-binding protein	2.41114	2.36352e-08
vnz_20005	792	SAM-dependent methyltransferase	2.41007	1.20354e-07
vnz_14715	495	hypothetical protein	2.40847	6.76813e-08
vnz_21715	540	50S ribosomal protein L6	2.40259	7.15209e-06
vnz_20990	2253	hypothetical protein	2.40239	2.36402e-07
vnz_17495	339	hypothetical protein	2.39747	6.73585e-05
vnz_11645	321	50S ribosomal protein L21	2.39506	7.2346e-09
vnz_30600	1164	hypothetical protein	2.39139	0.00265128
vnz_26080	1434	MFS transporter	2.3848	4.02607e-06
pvnz_37145	348	hypothetical protein	2.38164	1.0574e-06
vnz_22195	288	hypothetical protein	2.38024	7.68592e-05
vnz_28750	912	hypothetical protein	2.3785	4.14335e-07
vnz_21670	840	30S ribosomal protein S3	2.37845	6.02296e-05
vnz_21640	645	50S ribosomal protein L3	2.37826	3.61025e-05
vnz_27730	414	hypothetical protein	2.37735	0.00169421
vnz_29245	1110	sulfate ABC transporter substrate-binding protein	2.37696	2.48039e-06
vnz_14435	537	glycosyltransferase	2.37491	8.29771e-05
vnz_17525	483	hypothetical protein	2.37424	1.24858e-08
vnz_23875	1563	peptidase	2.37396	3.20597e-07
vnz_18135	1380	serine hydrolase	2.37342	1.67896e-09
vnz_14500	594	50S ribosomal protein L25/general stress protein Ctc	2.37325	2.92849e-07
vnz_18695	609	NAD(P)H:quinone oxidoreductase, type IV	2.37294	1.03799e-06
vnz_19180	498	MarR family transcriptional regulator	2.36798	1.18824e-06
vnz_09995	1113	cobalt ABC transporter permease	2.36528	0.000121506
vnz_00210	372	MerR family transcriptional regulator	2.36238	6.5365e-07
vnz_12520	606	hypothetical protein	2.36089	2.33755e-06
vnz_12940	1131	hypothetical protein	2.35946	2.76083e-06
vnz_18120	447	50S ribosomal protein L9	2.3557	2.59725e-07
vnz_15520	858	NmrA family transcriptional regulator	2.35502	4.40047e-07
vnz_20835	846	ABC transporter ATP-binding protein	2.35215	4.02837e-09
vnz_27610	1521	2-methylcitrate dehydratase	2.34953	0.00234978
vnz_15185	516	GNAT family N-acetyltransferase	2.3492	8.90479e-09
vnz_20985	624	phosphatase	2.34864	5.13589e-07
vnz_00455	1134	FAD-dependent oxidoreductase	2.3477	6.7191e-07
vnz_21965	900	sugar ABC transporter permease	2.34587	2.80217e-05
vnz_00725	1128	12-oxophytodienoate reductase	2.34455	3.90808e-09
vnz_19340	1146	serine protease	2.33735	0.000118279
pvnz_36905	684	hypothetical protein	2.33574	3.18481e-05
vnz_16165	669	SAM-dependent methyltransferase	2.33116	1.74252e-08
vnz_21635	309	30S ribosomal protein S10	2.32923	5.64793e-06
vnz_01425	1551	acyl-CoA synthetase	2.3287	0.000216008
vnz_15515	450	GNAT family N-acetyltransferase	2.32519	5.77491e-07
vnz_26165	351	50S ribosomal protein L19	2.32288	1.11156e-06
vnz_08665	201	thiamine biosynthesis protein ThiS	2.31652	0.000110036
vnz_00200	537	ferredoxin	2.31441	4.4409e-05
vnz_17825	660	DNA-binding response regulator	2.31332	2.72258e-06
vnz_20640	1065	EamA family transporter	2.31306	0.000882526
vnz_21605	471	30S ribosomal protein S7	2.31184	2.76764e-06
vnz_00435	804	multidrug ABC transporter permease	2.30975	0.00289411
vnz_18730	1200	hypothetical protein	2.30919	6.31525e-05
vnz_05695	552	TetR family transcriptional regulator	2.30801	1.5706e-05
vnz_19640	74	tRNA-Thr	2.30684	0.00194919
vnz_18870	72	tRNA-Gly	2.30447	3.44488e-06
vnz_13780	825	hypothetical protein	2.30401	1.24477e-05
vnz_33995	1326	sugar ABC transporter substrate-binding protein	2.30318	8.77427e-05
vnz_21645	651	50S ribosomal protein L4	2.30237	4.56152e-05
vnz_21655	837	50S ribosomal protein L2	2.30124	0.000155667
vnz_13955	219	transcriptional regulator	2.30053	2.03092e-05
vnz_11660	663	hypothetical protein	2.29572	5.29142e-06
vnz_19865	675	hypothetical protein	2.29116	0.00348604
vnz_07555	1863	endonuclease/exonuclease/phosphatase	2.29015	7.29112e-06
vnz_25685	1641	1-pyrroline-5-carboxylate dehydrogenase	2.2872	7.12913e-08
vnz_33295	780	ABC transporter permease	2.28439	0.00142165
vnz_26880	822	glutamate-binding protein	2.28263	0.000622745
vnz_11530	1368	MFS transporter	2.28128	0.000224073
vnz_27015	645	DNA-binding response regulator	2.27888	6.43927e-07
vnz_13260	1254	type VII secretion-associated serine protease mycosin	2.27612	3.63995e-09
vnz_16480	471	LysR family transcriptional regulator	2.27069	5.46125e-09
vnz_10885	450	MarR family transcriptional regulator	2.26994	1.38819e-05
vnz_15980	1083	hypothetical protein	2.26987	8.53322e-08
vnz_08245	729	hypothetical protein	2.26393	0.000341796
vnz_14050	207	hypothetical protein	2.26064	4.59531e-06
vnz_36440	1206	hypothetical protein	2.2604	1.59314e-05
vnz_28775	1065	ABC transporter substrate-binding protein	2.25887	0.00616761
vnz_20785	1224	ATP/GTP-binding protein	2.2577	1.15035e-07
vnz_29230	744	cobalamin biosynthesis protein CbiX	2.25705	3.33243e-05
vnz_26590	834	hypothetical protein	2.25677	2.05492e-06
vnz_18740	849	transcriptional regulator	2.25661	3.19683e-06
vnz_21665	348	50S ribosomal protein L22	2.25441	2.72177e-05
vnz_17170	750	SAM-dependent methyltransferase	2.25422	0.0038593
vnz_20300	1053	helix-turn-helix transcriptional regulator	2.25176	9.88319e-08
vnz_14460	885	cell wall assembly protein Knr4	2.25109	1.56059e-09
vnz_16760	2226	hypothetical protein	2.2497	4.45628e-07
vnz_23845	1668	ABC transporter ATP-binding protein	2.24865	2.03603e-05
vnz_01080	417	ectC, L-ectoine synthase	2.24435	0.000399262
vnz_15550	336	hypothetical protein	2.24291	0.000226904
vnz_13850	378	glyoxalase	2.24236	3.69413e-06
vnz_23405	492	cupin	2.24188	1.23129e-07
vnz_13480	324	hypothetical protein	2.24152	0.000184497
vnz_03415	414	hypothetical protein	2.23802	2.72471e-05
vnz_18105	291	30S ribosomal protein S6	2.23667	2.27016e-07
vnz_18895	501	ArsR family transcriptional regulator	2.23656	8.54652e-07
vnz_17520	4653	type IV secretion protein Rhs	2.23638	7.80327e-07
vnz_00205	1059	aminoglycoside phosphotransferase	2.23586	7.2912e-07
vnz_14105	333	head-tail adaptor protein	2.23371	7.67692e-09
vnz_15965	1203	two-component sensor histidine kinase	2.23327	2.31628e-09
vnz_16890	1182	molecular chaperone DnaJ	2.2297	1.2348e-08
vnz_12490	357	hypothetical protein	2.22406	1.69829e-05
vnz_21895	873	polysaccharide/chitin/xylan deacetylase	2.21965	3.34395e-08
vnz_19800	375	hypothetical protein	2.21921	1.30496e-07
vnz_12275	675	potassium-transporting ATPase subunit C	2.21798	8.04736e-05
vnz_14720	1068	hypothetical protein	2.21719	4.01859e-06
vnz_28780	780	sugar ABC transporter ATP-binding protein	2.21438	0.00807132
vnz_19390	366	sulfur reduction protein DsrE	2.2132	2.65188e-10
vnz_18715	543	GNAT family N-acetyltransferase	2.21223	1.63549e-05
vnz_22525	1278	thymidine phosphorylase	2.21129	3.62561e-07
vnz_05030	486	6,7-dimethyl-8-ribityllumazine synthase	2.20882	8.97261e-05
vnz_23530	933	ABC transporter permease	2.20795	1.40492e-08
vnz_11640	255	50S ribosomal protein L27	2.20661	7.61657e-06
vnz_18555	744	DNA-binding response regulator	2.20653	0.00068088
vnz_21600	372	30S ribosomal protein S12	2.2049	2.46833e-06
vnz_20830	1632	transporter	2.20444	1.22045e-06
vnz_21725	603	30S ribosomal protein S5	2.20067	9.5949e-06
vnz_00570	1527	oxidoreductase	2.19875	1.02302e-05
vnz_13050	951	cysM, cysteine synthase B	2.19844	5.69951e-08
vnz_25265	1890	ABC transporter	2.19693	1.2308e-06
vnz_20135	252	holo	2.19662	0.0017036
vnz_13325	282	integration host factor	2.19614	8.47607e-10
vnz_19795	681	hypothetical protein	2.19609	1.08394e-07
vnz_07480	2040	hypothetical protein	2.19549	5.60452e-05
vnz_22370	771	alpha/beta hydrolase	2.19526	4.11463e-07
vnz_19170	564	GNAT family N-acetyltransferase	2.19467	2.84742e-07
vnz_15960	678	DNA-binding response regulator	2.19442	2.47334e-08
vnz_07520	936	transcriptional regulator	2.19348	4.89317e-06
vnz_22595	606	hypothetical protein	2.19012	4.40882e-05
vnz_18625	294	hypothetical protein	2.18998	1.92286e-07
vnz_03875	1056	MCE family protein	2.18936	7.10867e-06
vnz_28910	495	hypothetical protein	2.18824	8.33746e-06
vnz_20615	300	hypothetical protein	2.18657	3.76132e-07
vnz_23775	606	antibiotic resistance protein MarC	2.18303	0.000400046
vnz_11735	1176	UDP-N-acetylglucosamine 2-epimerase	2.18158	8.74047e-06
vnz_15600	1272	hypothetical protein	2.18064	2.11029e-08
vnz_14045	270	hypothetical protein	2.1805	5.94491e-08
vnz_14100	585	hypothetical protein	2.17919	4.94013e-07
vnz_16590	741	hypothetical protein	2.1775	1.40492e-08
vnz_17320	1386	cobalamin biosynthesis protein CobG	2.17736	1.42566e-06
vnz_09345	1335	hypothetical protein	2.17588	4.62392e-09
vnz_23540	1059	methionine ABC transporter ATP-binding protein	2.17241	1.47925e-07
vnz_14755	573	TetR family transcriptional regulator	2.17187	1.27879e-07
vnz_13495	1164	cytoplasmic protein	2.16961	2.58771e-05
vnz_07800	684	mycothiol maleylpyruvate isomerase	2.16735	1.98355e-06
vnz_18800	405	hypothetical protein	2.16715	7.50449e-05
vnz_23195	990	L-glyceraldehyde 3-phosphate reductase	2.16551	3.02786e-08
vnz_32270	1155	hypothetical protein	2.16489	0.00502936
vnz_23030	1608	hypothetical protein	2.16431	0.01383
vnz_23545	1089	peptide ABC transporter ATP-binding protein	2.16401	7.65722e-08
vnz_05450	591	glutamine amidotransferase subunit PdxT	2.16304	0.00314536
vnz_07450	501	cupin	2.16189	1.04053e-07
vnz_16895	645	nucleotide exchange factor GrpE	2.16142	4.36695e-07
vnz_05945	1812	glycine/betaine ABC transporter permease	2.16098	1.37967e-06
vnz_19400	789	hypothetical protein	2.15932	0.00162347
vnz_14215	771	ABC transporter	2.15675	2.001e-08
vnz_09160	456	MarR family transcriptional regulator	2.15309	8.20678e-05
vnz_26495	417	hypothetical protein	2.15151	0.00655519
vnz_25260	1845	ABC transporter	2.15074	2.20574e-05
vnz_04020	627	TetR family transcriptional regulator	2.14658	1.70127e-05
vnz_10935	768	short-chain dehydrogenase	2.14518	9.49679e-05
vnz_20035	1584	hypothetical protein	2.14511	2.06278e-05
vnz_16320	1092	multidrug ABC transporter ATP-binding protein	2.14492	1.38538e-05
vnz_14510	444	hypothetical protein	2.14196	4.81094e-06
vnz_18140	453	GNAT family N-acetyltransferase	2.14148	5.99926e-06
vnz_19535	1656	hypothetical protein	2.13909	2.13246e-05
vnz_26360	582	hypothetical protein	2.13624	2.26859e-05
vnz_07915	1212	aminotransferase	2.13509	5.19328e-07
vnz_14130	414	hypothetical protein	2.13432	5.70168e-08
vnz_00765	1047	iron ABC transporter permease	2.13357	1.09998e-05
vnz_21135	825	dioxygenase	2.13208	1.19789e-09
vnz_14055	369	hypothetical protein	2.13175	2.71917e-08
vnz_28785	1320	ABC transporter permease	2.12714	0.0123389
vnz_27020	1266	two-component sensor histidine kinase	2.12704	1.92063e-06
vnz_22135	1332	hypothetical protein	2.12655	0.00130498
vnz_16595	1167	hypothetical protein	2.12265	2.13716e-06
vnz_14085	1230	hypothetical protein	2.12184	1.73286e-07
vnz_18865	76	tRNA-Gly	2.11466	0.00710733
vnz_19040	495	sulfurtransferase	2.11431	1.69954e-05
vnz_22455	657	leucine efflux protein LeuE	2.11186	1.62073e-07
vnz_26595	1302	type VII secretion protein EccE	2.11046	1.03799e-06
vnz_01070	495	diaminobutyrate acetyltransferase	2.10937	0.00180885
vnz_19855	999	oxidoreductase	2.10481	2.20958e-06
vnz_19840	897	hydroxyurea phosphotransferase	2.09763	4.09544e-07
vnz_19450	801	TetR family transcriptional regulator	2.09562	2.98543e-05
vnz_15325	768	GntR family transcriptional regulator	2.09449	1.27858e-07
vnz_10000	1749	cobalt ABC transporter ATP-binding protein	2.09034	2.00553e-05
vnz_16585	1842	S9 family peptidase	2.08769	5.01171e-07
vnz_02835	1617	uracil-DNA glycosylase	2.08614	3.31587e-05
vnz_23835	975	peptide ABC transporter permease	2.08368	0.00374698
vnz_09990	681	hypothetical protein	2.08235	0.000505028
vnz_29240	795	sulfate ABC transporter ATP-binding protein	2.08103	5.48879e-06
vnz_13055	279	molybdopterin synthase sulfur carrier subunit	2.08015	2.919e-08
vnz_15025	1566	MFS transporter	2.07955	6.04835e-06
vnz_05035	1287	bifunctional 3,4-dihydroxy-2-butanone 4-phosphate synthase/GTP cyclohydrolase II	2.07922	4.48351e-05
vnz_21810	513	30S ribosomal protein S9	2.07591	1.46262e-06
vnz_20130	387	holo-[acyl-carrier-protein] synthase	2.07514	1.90309e-05
vnz_19850	339	hypothetical protein	2.07363	1.15035e-07
vnz_28380	453	hypothetical protein	2.07231	1.44895e-06
vnz_23535	945	peptide ABC transporter permease	2.07206	1.11146e-07
vnz_11155	585	TetR family transcriptional regulator	2.07205	1.15146e-06
vnz_22435	690	RNA polymerase subunit sigma-70	2.07125	5.16706e-09
vnz_21610	2130	translation elongation factor G	2.07088	4.18397e-05
vnz_18550	897	amidohydrolase	2.06776	1.60136e-07
vnz_15720	117	rrf, 5S ribosomal RNA	2.06635	0.0325342
vnz_05835	387	50S ribosomal protein L20	2.06634	7.74005e-07
vnz_12050	708	hypothetical protein	2.0658	0.00211615
vnz_14385	1317	G-D-S-L family lipolytic protein	2.06576	1.98067e-08
vnz_09195	549	transcriptional regulator	2.06348	9.5949e-06
vnz_17285	357	GntR family transcriptional regulator	2.06202	0.000139301
vnz_13960	243	hypothetical protein	2.06006	8.18541e-05
vnz_28920	1554	phage tail protein	2.05904	1.9658e-06
vnz_13355	1185	MFS transporter	2.0576	6.88164e-07
vnz_25625	1023	oxidoreductase	2.05018	4.8293e-05
vnz_28405	2253	hypothetical protein	2.04857	1.26374e-07
vnz_15585	1194	RNA-splicing ligase RtcB	2.04771	5.00748e-05
vnz_20460	3135	molecular chaperone Hsp90	2.04735	3.79352e-07
vnz_04350	474	hypothetical protein	2.04586	1.48759e-06
vnz_18570	2193	glycosyl transferase	2.04459	1.74534e-05
vnz_31075	840	dTDP-glucose 4,6-dehydratase	2.04353	0.000286411
vnz_17480	1086	two-component sensor histidine kinase	2.04266	4.04287e-08
vnz_17935	1293	hypothetical protein	2.03517	4.19654e-07
vnz_12975	321	hypothetical protein	2.03416	8.38891e-08
vnz_13995	207	hypothetical protein	2.02711	0.018535
vnz_20410	1068	iron ABC transporter	2.0265	4.80945e-07
vnz_18545	336	antibiotic biosynthesis monooxygenase	2.01372	1.56759e-07
vnz_28390	1650	hypothetical protein	2.01279	2.61208e-09
vnz_17660	1008	aminoglycoside phosphotransferase	2.01108	0.00106833
vnz_09340	435	hypothetical protein	2.01069	4.86271e-05
vnz_01050	1434	aspartate ammonia-lyase	2.00884	3.53305e-06
vnz_17805	819	hypothetical protein	2.0035	1.21383e-06
vnz_05840	195	50S ribosomal protein L35	2.00124	1.25286e-06
vnz_17485	657	DNA-binding response regulator	2.00055	1.98188e-06
vnz_14535	1713	hypothetical protein	2.00045	1.34021e-06
vnz_12565	921	hydroxymethylglutaryl-CoA lyase	1.99769	0.0136614
vnz_34095	966	ABC transporter permease	1.99544	0.00143066
vnz_14135	303	hypothetical protein	1.9954	9.30462e-06
vnz_16555	1158	serine/threonine protein kinase	1.99525	7.96074e-07
vnz_24680	876	hypothetical protein	1.99101	1.37478e-06
vnz_12525	1173	transcriptional regulator	1.99048	0.000161779
vnz_17120	561	GNAT family N-acetyltransferase	1.9899	9.32078e-08
vnz_29560	795	ketoacyl reductase	1.9891	0.000743557
vnz_14140	2037	hypothetical protein	1.98898	8.28683e-08
vnz_18080	2346	penicillin-binding protein	1.98645	1.373e-07
vnz_18060	1425	CCA tRNA nucleotidyltransferase	1.98518	2.24915e-08
vnz_32015	1470	tetracycline resistance MFS efflux pump	1.98508	3.04203e-06
vnz_29915	783	transposase	1.98409	9.80847e-09
vnz_19845	480	GNAT family N-acetyltransferase	1.98353	4.59058e-06
vnz_20635	1599	hypothetical protein	1.98307	0.000525868
vnz_00770	846	histidinol phosphatase	1.9829	0.000832215
vnz_21385	453	hypothetical protein	1.98027	3.48729e-08
vnz_22735	807	enoyl-CoA hydratase	1.98022	5.34186e-06
vnz_21970	1332	ABC transporter substrate-binding protein	1.97821	1.14113e-05
vnz_15260	561	hypothetical protein	1.97804	4.97352e-06
vnz_16600	588	RNA polymerase subunit sigma-24	1.97609	2.94785e-06
vnz_10850	366	hypothetical protein	1.97279	0.000790686
vnz_18815	2160	hypothetical protein	1.97128	6.28711e-08
vnz_10045	807	hypothetical protein	1.97086	6.04701e-07
vnz_18960	3939	ATP-dependent RNA helicase HrpA	1.9707	3.60188e-08
vnz_12560	1926	acetyl/propionyl-CoA carboxylase subuit alpha	1.96794	0.00946911
vnz_17565	1308	M18 family aminopeptidase	1.96629	2.13856e-08
vnz_12455	2283	S9 family peptidase	1.96577	1.98822e-05
vnz_21765	114	50S ribosomal protein L36	1.96423	8.69141e-06
vnz_01145	480	(2Fe-2S)-binding protein	1.96402	4.2242e-06
vnz_11460	990	DNA polymerase III subunit delta	1.9634	2.00587e-06
vnz_17965	1122	DNA replication/repair protein RecF	1.9611	5.76895e-09
vnz_16715	1284	adenylosuccinate synthase	1.96041	4.56595e-08
vnz_20500	1338	MFS transporter	1.95961	3.33496e-05
vnz_12410	1290	citrate (Si)-synthase	1.95709	5.34146e-08
vnz_18965	351	hypothetical protein	1.95687	0.00215108
vnz_19870	501	hypothetical protein	1.95644	5.69892e-05
vnz_03990	744	urease accessory protein	1.9561	0.000709367
vnz_17330	1485	precorrin-3B C(17)-methyltransferase	1.95456	5.69749e-07
vnz_20455	930	hypothetical protein	1.95343	5.82166e-07
vnz_04840	855	hypothetical protein	1.94998	0.000307233
vnz_12080	309	hypothetical protein	1.94946	0.000119605
vnz_01585	1197	acyl-CoA dehydrogenase	1.94907	9.27549e-07
vnz_14265	1278	cytochrome	1.94832	1.83282e-07
vnz_18745	1059	aldo/keto reductase	1.94802	4.09071e-07
vnz_15530	486	MarR family transcriptional regulator	1.94743	7.30018e-07
vnz_22185	630	phosphoribosylglycinamide formyltransferase	1.94369	0.000486687
vnz_00295	312	hypothetical protein	1.94269	0.00241642
vnz_15815	1395	DNA repair protein RadA	1.94269	2.76548e-06
vnz_21815	1359	phosphoglucosamine mutase	1.9422	1.1225e-06
vnz_18110	591	single-stranded DNA-binding protein	1.94029	1.31152e-06
vnz_05655	1056	methionine ABC transporter ATP-binding protein	1.94008	1.11619e-06
vnz_23055	1428	hypothetical protein	1.93942	1.54133e-06
vnz_17800	345	sulfurtransferase	1.93931	8.12912e-08
vnz_23325	291	exodeoxyribonuclease VII small subunit	1.93904	0.00019528
vnz_25010	684	hypothetical protein	1.93699	0.00648623
vnz_12685	1410	two-component sensor histidine kinase	1.93675	5.5284e-06
vnz_25705	342	PadR family transcriptional regulator	1.93536	7.32828e-06
vnz_33720	828	tyrosinase	1.93429	0.0333188
vnz_12515	1695	hypothetical protein	1.93203	7.3495e-05
vnz_14415	1185	ATP/GTP-binding protein	1.93052	2.15931e-07
vnz_05370	615	30S ribosomal protein S4	1.92859	1.62808e-05
vnz_12600	1635	beta-N-acetylhexosaminidase	1.92609	1.68797e-07
vnz_15865	558	TetR family transcriptional regulator	1.92593	4.12293e-07
vnz_21785	465	50S ribosomal protein L17	1.92483	1.23079e-05
vnz_27225	2118	DNA topoisomerase IV subunit B	1.92476	8.65177e-09
vnz_21380	165	50S ribosomal protein L33	1.92367	3.33454e-07
vnz_16140	213	DUF397 domain-containing protein	1.9215	1.20444e-05
vnz_16900	1845	molecular chaperone DnaK	1.92142	2.66913e-06
vnz_18345	807	hydrolase	1.92062	8.53322e-08
vnz_12590	531	GNAT family N-acetyltransferase	1.91973	0.0003829
vnz_20415	1005	iron ABC transporter permease	1.91921	4.43216e-07
vnz_23620	606	TetR family transcriptional regulator	1.91911	9.77184e-05
vnz_17370	1227	cobalamin biosynthesis bifunctional protein CbiET	1.91644	4.2014e-07
vnz_12585	1284	alcaligin biosynthesis protein	1.91543	1.42588e-05
vnz_15780	2229	serine/threonine protein kinase	1.91442	4.14657e-06
vnz_28870	579	phage tail protein	1.91225	0.00010201
vnz_22665	804	purine-nucleoside phosphorylase	1.90778	0.00017137
vnz_22245	717	hypothetical protein	1.90718	9.83127e-08
vnz_20360	927	phosphotransferase	1.9064	7.57412e-06
vnz_21800	1632	ABC transporter	1.90632	1.08056e-07
vnz_14220	2532	ABC transporter	1.90459	1.04543e-06
vnz_14090	378	hypothetical protein	1.90296	3.41589e-07
vnz_28570	432	cell division protein SepF	1.90242	1.24236e-07
vnz_14200	267	hypothetical protein	1.90226	3.09914e-06
vnz_22765	861	transcriptional regulator	1.90221	1.48916e-08
vnz_07900	798	ketoreductase	1.9008	2.91289e-06
vnz_11715	1032	rod shape-determining protein	1.89928	1.42284e-07
vnz_19790	795	GntR family transcriptional regulator	1.89754	4.74951e-08
vnz_28575	1419	biotin transporter BioY	1.89723	9.60853e-07
vnz_17570	324	hypothetical protein	1.89193	2.73889e-07
vnz_05045	609	riboflavin synthase subunit alpha	1.89159	0.000555321
vnz_33300	717	ABC transporter	1.88892	0.0125074
vnz_18495	4053	PAS domain S-box protein	1.88864	2.3258e-08
vnz_22640	960	deoxyribose-phosphate aldolase	1.88228	8.22466e-08
vnz_14010	312	hypothetical protein	1.88166	0.00244017
vnz_12290	90	potassium-transporting ATPase subunit F	1.88137	0.0120065
vnz_11850	1146	peptidase	1.87901	3.07734e-06
vnz_20000	471	glutathione S-transferase	1.87885	3.20008e-07
vnz_21450	729	50S ribosomal protein L1	1.87661	9.67408e-06
vnz_02935	639	hypothetical protein	1.87536	4.38404e-08
vnz_21615	1194	translation elongation factor Tu	1.87432	1.23106e-06
vnz_04755	1083	hypothetical protein	1.87392	1.73517e-06
vnz_03405	654	hypothetical protein	1.87176	1.30858e-06
vnz_13980	450	hypothetical protein	1.87105	1.42818e-05
vnz_19075	789	tRNA (guanosine(46)-N7)-methyltransferase TrmB	1.87102	1.8845e-07
vnz_16970	645	hemerythrin	1.86941	8.06978e-05
vnz_17960	564	hypothetical protein	1.86911	2.08088e-05
vnz_06600	510	hypothetical protein	1.86696	4.16119e-06
vnz_12595	1821	IucA/IucC family protein	1.8663	5.1489e-05
vnz_09960	549	hypothetical protein	1.86256	1.16349e-06
vnz_13985	588	hypothetical protein	1.86221	0.000182086
vnz_24355	588	hypothetical protein	1.86192	4.99657e-07
vnz_01085	897	ectoine hydroxylase	1.86178	2.2104e-05
vnz_08610	921	ABC transporter ATP-binding protein	1.86115	0.000121506
vnz_19070	1344	hypothetical protein	1.86102	8.16266e-07
vnz_15510	552	GNAT family N-acetyltransferase	1.8606	1.81678e-06
vnz_17060	1512	DEAD/DEAH box helicase	1.86042	0.0153685
vnz_11415	1137	molecular chaperone DnaJ	1.86028	2.93728e-08
vnz_25120	759	protein tyrosine phosphatase	1.85821	5.04453e-09
vnz_16330	1551	transferase	1.85689	1.5846e-06
vnz_19065	948	alcohol dehydrogenase	1.85663	4.94013e-07
vnz_15085	2244	hypothetical protein	1.85528	0.0063487
vnz_15180	777	GNAT family N-acetyltransferase	1.85349	0.000178741
vnz_21400	1440	MFS transporter	1.85329	4.47866e-07
vnz_10835	2160	peptidase M4 family protein	1.85321	7.21516e-06
vnz_22130	1557	hypothetical protein	1.85048	0.000818813
vnz_23415	2670	AfsR family transcriptional regulator	1.85021	8.23242e-08
vnz_02150	330	antibiotic biosynthesis monooxygenase	1.84869	5.2206e-05
vnz_21960	858	sugar ABC transporter permease	1.84727	0.000971316
vnz_21390	429	dehydratase	1.8451	2.84926e-06
vnz_19385	264	DUF3099 domain-containing protein	1.84488	1.42116e-07
vnz_22570	747	GNAT family N-acetyltransferase	1.84211	1.68237e-06
vnz_15330	546	UTRA domain-containing protein	1.84053	1.31302e-07
vnz_08070	1803	bifunctional metallophosphatase/5-nucleotidase	1.83912	1.5061e-06
vnz_22660	1653	phosphomannomutase	1.83875	0.000390295
vnz_23190	735	prepilin peptidase	1.83711	4.69029e-05
vnz_14300	987	AraC family transcriptional regulator	1.83373	9.92748e-05
vnz_22550	708	hypothetical protein	1.83363	1.07825e-05
vnz_03355	1221	MFS transporter	1.83193	7.91259e-05
vnz_09510	993	daunorubicin/doxorubicin resistance ABC transporter ATP-binding protein DrrA	1.83178	1.85239e-06
pvnz_37465	3132	hypothetical protein	1.82581	0.00028939
vnz_20520	729	serine/threonine protein kinase	1.82503	3.82778e-05
vnz_21010	204	cold-shock protein	1.82447	4.18854e-06
vnz_10750	615	hypothetical protein	1.82426	2.31857e-06
vnz_21805	444	50S ribosomal protein L13	1.82317	1.36487e-05
vnz_20965	1188	monooxygenase	1.82286	8.54379e-05
vnz_22155	1188	hypothetical protein	1.82173	0.00163987
vnz_19080	1185	hydroxyglutarate oxidase	1.82125	7.0094e-07
vnz_16070	492	inorganic pyrophosphatase	1.82007	9.69398e-07
vnz_12035	3348	peptide ABC transporter permease	1.81868	0.000171173
vnz_28670	1014	ornithine carbamoyltransferase	1.81852	2.71431e-05
vnz_05040	597	hypothetical protein	1.8173	0.000795302
vnz_02325	528	oxidase	1.81721	0.00977877
vnz_11420	1020	heat-inducible transcriptional repressor HrcA	1.81464	7.20191e-09
vnz_17985	213	hypothetical protein	1.8136	7.67815e-07
vnz_19015	3159	hypothetical protein	1.81305	0.000529144
vnz_16820	540	orotate phosphoribosyltransferase	1.81287	3.85716e-06
vnz_22440	1137	hypothetical protein	1.81085	2.76679e-07
vnz_17970	879	6-phosphogluconate dehydrogenase (decarboxylating)	1.81065	7.62085e-07
vnz_03425	393	hypothetical protein	1.81045	5.81519e-06
vnz_25665	1173	hypothetical protein	1.80988	4.96351e-06
vnz_28875	1962	putative baseplate assembly protein	1.8077	6.28231e-05
vnz_22045	1806	serine/threonine protein kinase	1.80762	8.59941e-08
vnz_18415	978	topoisomerase II	1.80337	1.72219e-06
vnz_12055	675	hypothetical protein	1.80187	2.21356e-06
vnz_14165	279	hypothetical protein	1.79985	2.10169e-06
vnz_07940	2847	ATP-dependent helicase	1.79931	4.33486e-05
vnz_21625	363	hypothetical protein	1.79745	3.39311e-05
vnz_14195	180	hypothetical protein	1.79672	0.000301082
vnz_11775	77	tRNA-Pro	1.79492	6.28394e-05
vnz_15835	912	adenine glycosylase	1.79212	5.56947e-06
vnz_25770	627	guanylate kinase	1.7921	2.95047e-06
vnz_21980	1797	hypothetical protein	1.792	0.00119218
vnz_02285	1431	FAD-dependent oxidoreductase	1.7912	1.88466e-06
vnz_17665	1620	serine/threonine protein kinase	1.79018	2.35197e-08
vnz_17845	528	FHA domain-containing protein	1.78948	6.3517e-07
vnz_18860	930	multidrug ABC transporter ATP-binding protein	1.78644	0.000532689
vnz_23890	366	DNA-binding protein	1.78564	0.000809173
vnz_28880	423	baseplate protein	1.78308	4.4407e-05
vnz_25955	210	hypothetical protein	1.78168	0.00182599
vnz_20530	465	carboxymuconolactone decarboxylase	1.77997	4.28276e-05
vnz_02840	669	Appr-1-p processing protein	1.77958	5.81159e-05
vnz_27700	1797	hypothetical protein	1.77945	0.00903737
vnz_11395	1095	hypothetical protein	1.77932	0.000645158
vnz_25775	627	ATPase	1.77899	1.09595e-06
vnz_12570	1161	acyl-CoA dehydrogenase	1.77888	0.0124223
vnz_05455	915	pyridoxal biosynthesis lyase PdxS	1.77824	5.33702e-05
vnz_06535	939	daunorubicin/doxorubicin resistance ABC transporter ATP-binding protein DrrA	1.77808	0.0001894
vnz_29270	1698	sulfite reductase	1.77722	0.00204352
vnz_04345	489	hypothetical protein	1.77615	1.183e-05
vnz_20080	408	hypothetical protein	1.77604	3.29652e-06
vnz_12575	861	NADPH-dependent ferric siderophore reductase	1.7753	3.4114e-08
pvnz_37285	1476	hypothetical protein	1.77497	0.000257047
vnz_16285	2400	hypothetical protein	1.77354	0.000111459
vnz_12280	2106	potassium-transporting ATPase subunit B	1.77329	1.23079e-05
vnz_17630	522	hypothetical protein	1.77323	1.29422e-08
vnz_31440	921	prenyltransferase	1.77275	7.05057e-06
vnz_00555	975	glycine/betaine ABC transporter substrate-binding protein	1.77275	0.000108111
vnz_16960	543	deaminase	1.76982	0.000127807
vnz_11320	1005	DUF916 domain-containing protein	1.76921	3.52662e-06
vnz_27125	2895	ribonucleoside-diphosphate reductase, adenosylcobalamin-dependent	1.76824	7.87111e-07
vnz_21435	288	preprotein translocase subunit SecE	1.76789	9.05643e-07
vnz_14600	975	hypothetical protein	1.76631	0.0013129
vnz_20435	873	1,4-dihydroxy-6-naphthoate synthase	1.76612	1.77097e-07
vnz_29500	1155	acyl-CoA dehydrogenase	1.76548	0.000105398
vnz_27475	729	hypothetical protein	1.76496	9.51182e-05
vnz_19425	426	D-tyrosyl-tRNA(Tyr) deacylase	1.76443	2.92665e-06
vnz_11520	1341	hypothetical protein	1.76336	1.67902e-05
vnz_23315	525	hypothetical protein	1.76286	4.41477e-07
vnz_07095	1401	MFS transporter	1.76239	2.26843e-06
vnz_12690	702	DNA-binding response regulator	1.75915	1.06326e-06
vnz_17315	3621	cobaltochelatase subunit CobN	1.75888	3.71764e-08
vnz_16035	489	hypothetical protein	1.75659	2.86158e-08
vnz_26040	813	ribonuclease III	1.75641	2.08574e-05
vnz_11265	216	hypothetical protein	1.75589	3.87227e-05
vnz_16965	1311	DUF4440 domain-containing protein	1.75572	9.6511e-06
vnz_08135	876	short-chain dehydrogenase	1.75514	0.00523265
vnz_21025	600	hypothetical protein	1.75434	5.33831e-05
vnz_17490	1608	methionine--tRNA ligase	1.75284	1.64643e-07
vnz_19545	936	MBL fold metallo-hydrolase	1.75146	2.07268e-06
vnz_20685	600	hypothetical protein	1.74512	0.000165076
vnz_25870	405	hypothetical protein	1.74509	8.72649e-06
vnz_25550	1215	hypothetical protein	1.74226	1.12476e-07
vnz_22390	759	succinate dehydrogenase iron-sulfur subunit	1.74224	1.47793e-05
vnz_22140	414	hypothetical protein	1.74155	0.000145413
vnz_08730	1224	sensor histidine kinase	1.74093	8.74784e-07
vnz_01440	2010	sialidase	1.7407	2.42619e-07
vnz_13795	369	metal ABC transporter substrate-binding protein	1.73788	7.57719e-09
vnz_20800	456	GNAT family N-acetyltransferase	1.73699	0.000287961
vnz_12075	246	hypothetical protein	1.73677	0.000540749
vnz_26625	3969	type VII secretion protein EccC	1.73616	2.1722e-08
vnz_11485	624	transcriptional regulator	1.73554	6.9928e-07
vnz_19370	687	hypothetical protein	1.73502	2.78639e-07
vnz_00170	1758	hypothetical protein	1.73354	1.96228e-05
vnz_17365	750	precorrin-4 C(11)-methyltransferase	1.7329	3.90436e-07
vnz_10055	1002	hypothetical protein	1.73262	4.4468e-05
vnz_12580	1440	pyridoxal-dependent decarboxylase	1.73223	3.35969e-06
vnz_23395	381	hypothetical protein	1.73153	0.00095112
vnz_14190	372	hypothetical protein	1.73005	1.75741e-07
vnz_10575	465	hypothetical protein	1.73003	2.72397e-06
vnz_25915	76	tRNA-Glu	1.72851	0.00199138
vnz_16855	537	hypothetical protein	1.7281	3.11174e-08
vnz_10770	1176	peptidoglycan bridge formation protein FemAB	1.72777	0.000150292
vnz_19435	1245	GNAT family N-acetyltransferase	1.72725	1.10603e-07
vnz_04245	747	acyltransferase	1.7268	2.44022e-05
vnz_13720	1158	acyl-CoA dehydrogenase	1.72611	3.01448e-06
vnz_20345	285	copper-binding protein	1.7237	0.000540985
vnz_19925	975	carbohydrate-binding protein	1.72326	1.66006e-08
vnz_19300	387	GntR family transcriptional regulator	1.72184	0.000164017
vnz_12285	1665	potassium-transporting ATPase subunit A	1.72041	2.73362e-05
vnz_13390	684	hypothetical protein	1.71858	1.46592e-05
vnz_20445	480	DUF2771 domain-containing protein	1.71697	4.56758e-05
vnz_22220	609	hypothetical protein	1.71685	6.2428e-05
vnz_16640	702	GntR family transcriptional regulator	1.71658	8.22511e-07
vnz_17340	726	cobalt-precorrin-6A reductase	1.71624	6.09663e-06
vnz_16725	1356	hypothetical protein	1.71526	0.000312375
vnz_19560	351	hypothetical protein	1.71448	1.51214e-05
vnz_17700	987	NADPH:quinone oxidoreductase	1.71374	1.98993e-07
vnz_11700	414	nucleoside-diphosphate kinase	1.71179	4.33626e-08
vnz_16025	360	dihydroneopterin aldolase	1.70981	4.17297e-07
vnz_31475	88	tRNA-Leu	1.70843	0.00738821
vnz_21040	996	AraC family transcriptional regulator	1.70811	8.09358e-07
vnz_11455	267	30S ribosomal protein S20	1.70722	4.61485e-05
vnz_09820	1287	hypothetical protein	1.70677	1.33548e-07
vnz_23410	471	hypothetical protein	1.70488	0.000123505
vnz_20935	1257	MFS transporter	1.70453	0.00066864
vnz_14205	1287	site-specific integrase	1.70392	1.15035e-07
vnz_13575	242	hypothetical protein	1.70386	0.000117421
vnz_22805	252	hypothetical protein	1.70386	8.70088e-05
vnz_29655	612	NADPH-dependent FMN reductase	1.70379	0.00221872
vnz_02465	88	tRNA-Leu	1.7019	0.021685
vnz_17475	1944	hypothetical protein	1.70172	0.000211999
vnz_02185	204	cold shock domain protein CspD	1.70166	1.92903e-05
vnz_17900	885	rhomboid family intramembrane serine protease	1.70161	4.23406e-06
vnz_17600	1530	GntR family transcriptional regulator	1.70123	0.000551203
vnz_30295	441	MarR family transcriptional regulator	1.70089	2.01791e-06
vnz_19960	1371	cell filamentation protein Fic	1.69907	1.85088e-05
vnz_28565	522	hypothetical protein	1.69782	3.33475e-08
vnz_29265	708	phosphoadenosine phosphosulfate reductase	1.69749	0.00160986
vnz_18325	1287	MFS transporter	1.69649	5.05321e-05
vnz_23625	74	tRNA-Ala	1.69516	0.00640126
vnz_23930	282	hypothetical protein	1.69495	1.98948e-06
vnz_14240	540	phosphatase	1.69484	5.85402e-07
vnz_11275	1371	pyridine nucleotide-disulfide oxidoreductase	1.69228	3.76282e-06
vnz_25530	297	asparaginyl/glutamyl-tRNA amidotransferase subunit C	1.69112	2.91289e-06
vnz_16270	1203	DNA polymerase III subunit delta	1.69075	9.14287e-07
vnz_21975	1098	DNA-binding transcriptional regulator	1.69037	8.74969e-05
vnz_16295	3378	dTMP kinase	1.69024	2.51727e-06
vnz_28385	453	hypothetical protein	1.68987	1.05801e-05
vnz_05710	717	hypothetical protein	1.68955	3.18366e-05
vnz_14475	1347	sensor histidine kinase	1.68875	4.40687e-06
vnz_22505	1713	heme ABC transporter ATP-binding protein	1.68855	9.50244e-06
vnz_12270	1152	hypothetical protein	1.68639	2.54831e-05
vnz_15555	765	oxidoreductase	1.68591	9.8552e-06
vnz_14155	876	N-acetylmuramoyl-L-alanine amidase	1.68492	1.06494e-07
vnz_06250	528	gluconate kinase	1.68429	0.00120545
vnz_23250	525	PadR family transcriptional regulator	1.68271	0.000220754
vnz_23220	684	hypothetical protein	1.6819	1.56383e-05
vnz_22150	2256	hypothetical protein	1.68113	0.00861249
vnz_20405	843	ABC transporter	1.67863	1.53664e-06
vnz_14340	399	hypothetical protein	1.6747	2.39051e-06
vnz_09860	405	hypothetical protein	1.67437	0.000540733
vnz_05715	531	arginine repressor	1.67366	1.68514e-05
vnz_16950	429	hypothetical protein	1.67166	0.001091
vnz_07570	756	polyketide synthase	1.67142	0.000121147
vnz_18215	1794	phosphomethylpyrimidine synthase ThiC	1.66908	1.04543e-06
vnz_01360	777	GNAT family N-acetyltransferase	1.66781	2.87684e-05
vnz_15685	1176	acetoin utilization protein AcuC	1.66731	4.63209e-05
vnz_03925	468	glyoxalase	1.66704	2.36754e-05
vnz_20295	201	hypothetical protein	1.66626	0.000128462
vnz_28585	486	hypothetical protein	1.66597	2.14076e-06
vnz_13965	225	hypothetical protein	1.66501	0.00207649
vnz_14120	339	hypothetical protein	1.66209	1.42603e-06
vnz_06875	873	segregation/condensation protein A	1.66118	2.02956e-05
pvnz_37255	693	hypothetical protein	1.66044	8.88095e-08
vnz_22205	1482	hypothetical protein	1.6578	3.06772e-08
vnz_15715	294	hypothetical protein	1.65751	0.00125097
vnz_13320	1347	UDP-N-acetylglucosamine 1-carboxyvinyltransferase	1.65742	8.54283e-06
vnz_18130	1467	replicative DNA helicase	1.6556	4.06879e-07
vnz_20010	1296	lysine 2,3-aminomutase	1.65509	0.00010201
vnz_15740	999	tryptophan--tRNA ligase	1.65469	0.000288888
vnz_21755	186	hypothetical protein	1.65289	1.25249e-06
vnz_22385	528	hypothetical protein	1.65106	1.98188e-06
vnz_16465	885	hypothetical protein	1.65056	1.64384e-05
vnz_26760	4650	DEAD/DEAH box helicase	1.6476	6.88493e-06
vnz_14245	471	acyl-phosphate glycerol 3-phosphate acyltransferase	1.64689	1.6211e-06
vnz_31905	252	hypothetical protein	1.64607	2.38385e-06
vnz_20505	507	GNAT family N-acetyltransferase	1.64576	4.03896e-07
vnz_17110	882	RNA polymerase subunit sigma-70	1.6454	5.44179e-05
vnz_31610	375	glyoxalase	1.6418	0.000769618
vnz_20275	861	hypothetical protein	1.64016	0.00580338
vnz_26030	621	hypothetical protein	1.64003	1.369e-06
vnz_21760	222	translation initiation factor IF-1	1.63984	1.87374e-06
vnz_09165	1419	GntR family transcriptional regulator	1.63956	0.000149494
vnz_12025	954	methyltransferase	1.63707	7.65905e-05
vnz_18650	636	uracil phosphoribosyltransferase	1.63597	3.57748e-06
vnz_15770	528	hypothetical protein	1.63535	1.52995e-05
vnz_26605	1284	type VII secretion-associated serine protease mycosin	1.63484	8.15594e-07
vnz_22235	1779	hypothetical protein	1.63464	4.78705e-08
vnz_12995	1500	MFS transporter	1.63174	4.62101e-08
vnz_10930	3420	AfsR family transcriptional regulator	1.63172	1.51618e-05
vnz_16625	309	nucleoid-associated protein, YbaB/EbfC family	1.63015	2.48686e-08
vnz_20575	948	EamA family transporter	1.62996	2.16091e-05
vnz_13660	1305	coenzyme F420-0:L-glutamate ligase	1.62816	9.853e-06
vnz_14260	1116	hypothetical protein	1.62696	3.13893e-06
vnz_06710	966	ABC transporter substrate-binding protein	1.62681	0.0187661
vnz_26300	507	AsnC family transcriptional regulator	1.62492	2.26075e-05
vnz_25765	1488	hypothetical protein	1.62394	2.92819e-06
vnz_20245	630	lysine transporter LysE	1.62384	0.00518497
vnz_21770	381	30S ribosomal protein S13	1.62248	4.14354e-06
vnz_10800	249	acyl carrier protein	1.62181	2.82706e-07
vnz_21445	435	50S ribosomal protein L11	1.62143	1.10617e-06
vnz_01590	1191	carnitine dehydratase	1.62115	8.79074e-06
vnz_19910	438	aminoacyl-tRNA hydrolase	1.61833	0.000826677
vnz_24240	795	short-chain dehydrogenase	1.61705	4.87522e-05
vnz_13700	1041	glycosyl transferase family 2	1.61651	3.09145e-08
vnz_22740	1149	diguanylate cyclase	1.61619	3.64257e-05
vnz_34645	4923	hypothetical protein	1.61579	0.00142884
vnz_22145	1158	ATPase	1.61579	0.00536356
vnz_23655	993	hypothetical protein	1.61571	5.43871e-06
vnz_26000	186	50S ribosomal protein L28	1.61295	9.57094e-05
vnz_05845	609	translation initiation factor IF-3	1.61211	2.37544e-06
vnz_28245	900	hypothetical protein	1.61138	0.00028939
vnz_25500	783	hydrolase	1.60817	0.00581647
vnz_11870	456	glyoxalase	1.60805	0.000339068
vnz_14455	2898	hypothetical protein	1.60733	2.14144e-05
vnz_08395	1092	hypothetical protein	1.60681	0.000167939
vnz_17670	1668	serine/threonine protein kinase	1.60585	4.05013e-08
vnz_13910	591	hypothetical protein	1.6045	2.33629e-05
vnz_17905	528	peptidyl-prolyl cis-trans isomerase	1.60164	6.10634e-07
vnz_16955	1194	glycosyl transferase	1.59946	0.000358938
vnz_26630	1488	type VII secretion integral membrane protein EccD	1.59616	6.53265e-06
vnz_11620	1155	hypothetical protein	1.59468	6.10831e-06
vnz_21775	405	30S ribosomal protein S11	1.59302	1.29227e-05
vnz_09155	912	alpha/beta hydrolase	1.59258	0.000423926
vnz_15405	885	hypothetical protein	1.59225	8.03927e-06
vnz_19760	531	hypothetical protein	1.59154	0.00986502
vnz_25910	73	tRNA-Glu	1.58939	0.00328368
vnz_29235	888	sulfate ABC transporter permease	1.58479	0.000545536
vnz_27750	465	hypothetical protein	1.58385	0.00403534
vnz_23360	511	site-specific integrase	1.58341	0.000547393
vnz_15385	1452	menaquinone biosynthesis decarboxylase	1.5828	3.01475e-07
vnz_19895	1623	metallopeptidase	1.58203	5.27506e-06
vnz_20815	558	GNAT family N-acetyltransferase	1.58102	4.05932e-05
vnz_17815	1080	hypothetical protein	1.57994	0.000545536
vnz_12500	1683	acetolactate synthase	1.57824	6.83322e-05
vnz_17830	1890	two-component sensor histidine kinase	1.5779	0.000118317
vnz_20655	297	LysR family transcriptional regulator	1.57763	0.000938655
vnz_14565	1044	galactose-1-phosphate uridylyltransferase	1.57689	0.0172278
vnz_13015	357	hypothetical protein	1.57584	3.08953e-06
vnz_09840	504	hypothetical protein	1.57551	2.02313e-05
vnz_12470	930	LysR family transcriptional regulator	1.57483	0.000137346
vnz_22395	1755	succinate dehydrogenase flavoprotein subunit	1.57371	2.07574e-05
vnz_00475	2772	histidine kinase	1.5733	0.000261162
vnz_27080	1182	hypothetical protein	1.57328	3.59402e-05
vnz_14505	597	aminoacyl-tRNA hydrolase	1.57163	2.05469e-05
vnz_23490	894	hypothetical protein	1.57003	1.40331e-05
vnz_20065	525	chloramphenicol phosphotransferase	1.56996	9.04617e-05
vnz_21630	1242	RNA polymerase subunit sigma-24	1.56961	5.18324e-06
vnz_31950	195	hypothetical protein	1.56861	0.0104908
vnz_19460	1998	AAA family ATPase	1.56764	0.000374179
vnz_26405	513	phosphoesterase	1.56723	3.89714e-05
vnz_19130	299	hypothetical protein	1.5648	0.000410756
vnz_03410	405	hypothetical protein	1.5637	0.0021841
vnz_14235	915	exopolyphosphatase	1.56328	3.10886e-07
vnz_12535	870	acyl-CoA thioesterase II	1.56273	2.2034e-05
vnz_14390	3540	transcription-repair coupling factor	1.56198	1.16033e-07
vnz_30610	1242	hypothetical protein	1.5617	0.0107102
vnz_28420	762	endonuclease	1.56121	4.94013e-07
vnz_20670	597	hypothetical protein	1.55857	0.0368939
vnz_21415	597	TetR family transcriptional regulator	1.55799	1.00972e-05
vnz_27170	468	hypothetical protein	1.55684	6.54421e-07
vnz_15070	1149	acyl-CoA synthetase	1.55534	3.61037e-07
vnz_29565	936	cyclase	1.55482	0.00132398
vnz_17425	1332	GntR family transcriptional regulator	1.55321	0.00205831
vnz_01965	1533	amino acid permease	1.55173	0.000170797
vnz_04355	684	uracil-DNA glycosylase	1.55034	0.00016086
vnz_10005	864	ECF transporter S component	1.55012	0.000324964
vnz_00850	486	hypothetical protein	1.54993	5.86775e-05
vnz_19475	489	hypothetical protein	1.54974	0.00125781
vnz_07115	720	3-oxoacyl-[acyl-carrier-protein] reductase	1.54626	1.51407e-06
vnz_10865	831	pectate lyase	1.54613	4.27577e-05
vnz_14305	492	extradiol dioxygenase	1.54604	0.000299622
vnz_28965	687	peptidyl-tRNA hydrolase	1.54455	4.99239e-06
vnz_07935	1269	hypothetical protein	1.54415	0.000293166
vnz_27315	645	thymidine kinase	1.54266	1.69482e-05
vnz_13550	1311	hypothetical protein	1.54206	1.59314e-05
vnz_05430	1101	Holliday junction DNA helicase RuvB	1.54015	1.56722e-06
vnz_04070	735	dethiobiotin synthase	1.53954	0.00160041
vnz_22845	498	transcription elongation factor GreA	1.53822	3.07734e-06
vnz_28485	687	short-chain dehydrogenase	1.53633	3.58082e-05
vnz_07905	384	MerR family transcriptional regulator	1.53624	8.73586e-05
vnz_23215	1443	AI-2E family transporter	1.5355	0.000177818
vnz_11630	1596	hypothetical protein	1.53488	1.93421e-06
vnz_13935	330	hypothetical protein	1.53281	0.00340212
vnz_24595	2412	endopeptidase La	1.53229	0.00184104
vnz_34005	819	sugar ABC transporter permease	1.53137	0.000429858
vnz_29260	567	adenylyl-sulfate kinase	1.53134	0.0040251
vnz_26800	1299	cytochrome ubiquinol oxidase subunit I	1.53112	0.0037876
vnz_22600	1530	two-component sensor histidine kinase	1.52939	2.1974e-05
vnz_17840	858	phosphopeptide-binding protein	1.52923	2.39379e-06
pvnz_36805	1080	hypothetical protein	1.52912	0.00517105
vnz_14325	378	hypothetical protein	1.52892	0.00505696
vnz_14605	906	4-(cytidine 5-diphospho)-2-C-methyl-D-erythritol kinase	1.52889	6.37024e-05
vnz_15735	216	hypothetical protein	1.52712	0.00508406
vnz_02320	1686	FAD-dependent oxidoreductase	1.52664	0.00646283
vnz_19155	1242	two-component sensor histidine kinase	1.52627	3.80548e-05
vnz_24330	645	ABC transporter substrate-binding protein	1.52575	0.000128947
vnz_28925	2205	ATPase	1.5257	4.4407e-05
vnz_17945	558	hypothetical protein	1.52352	3.10194e-05
vnz_22710	1419	MFS transporter	1.52274	0.000113064
vnz_04750	930	RNA polymerase subunit sigma	1.52199	0.00338992
vnz_08055	75	tRNA-Leu	1.52136	0.000427879
vnz_15105	534	SMI1/KNR4 family protein	1.52056	3.59402e-05
vnz_16250	573	hypothetical protein	1.519	0.0423852
vnz_16815	1023	class II fructose-bisphosphate aldolase	1.51866	2.68111e-05
vnz_19125	567	MarR family transcriptional regulator	1.51764	2.22069e-05
vnz_09190	186	hypothetical protein	1.51703	0.000559054
vnz_07850	570	cysteine methyltransferase	1.51668	0.00176465
vnz_05540	423	TIGR02611 family protein	1.51283	5.4544e-06
vnz_20125	888	hypothetical protein	1.51043	0.000733659
vnz_08010	2712	DNA polymerase I	1.50938	3.46125e-05
vnz_05025	273	phosphoribosyl-ATP diphosphatase	1.50656	0.000609308
vnz_12385	2283	transporter	1.50608	0.000873682
vnz_22165	885	succinate--CoA ligase subunit alpha	1.50574	3.30695e-05
vnz_18910	789	hypothetical protein	1.50491	1.78086e-06
vnz_07515	795	short-chain dehydrogenase	1.50459	6.13187e-05
vnz_22240	417	hypothetical protein	1.50445	5.12649e-05
vnz_13080	954	AraC family transcriptional regulator	1.50353	2.03765e-05
vnz_07460	1257	histidine kinase	1.50347	0.000828692
vnz_07330	963	cobalamin biosynthesis protein	1.50295	5.86058e-05
vnz_11260	750	DNA repair protein RecO	1.50188	6.25038e-06
vnz_14700	783	oxidoreductase	1.50176	0.000135676
vnz_26035	174	50S ribosomal protein L32	1.50165	3.92014e-06
vnz_16000	990	glycine/betaine ABC transporter	1.50153	1.06025e-06
vnz_18355	936	prephenate dehydratase	1.50087	1.23424e-07
vnz_07350	1401	cobyrinic acid a,c-diamide synthase	1.49841	6.26805e-05
vnz_27755	1800	hypothetical protein	1.49651	0.0224491
vnz_15400	930	EamA family transporter	1.49576	8.03168e-06
vnz_19900	540	GNAT family N-acetyltransferase	1.49558	2.05345e-05
vnz_20465	903	hypothetical protein	1.49472	1.74055e-06
vnz_07335	1509	cobyric acid synthase CobQ	1.49172	7.55272e-06
vnz_23630	813	hypothetical protein	1.49138	9.70965e-05
vnz_22635	1437	betaine-aldehyde dehydrogenase	1.4893	8.66484e-07
vnz_14490	1446	UDP-N-acetylglucosamine diphosphorylase/glucosamine-1-phosphate N-acetyltransferase	1.48875	1.04455e-06
vnz_15560	1308	serine hydrolase	1.48815	2.22121e-06
vnz_15755	810	pyrroline-5-carboxylate reductase	1.48679	6.45745e-06
vnz_22430	756	Clp protease	1.48637	0.000149123
vnz_12485	387	hypothetical protein	1.48626	0.00218331
vnz_14290	492	GNAT family N-acetyltransferase	1.48382	0.000722695
vnz_13790	420	ATP-binding protein	1.48371	0.000133534
vnz_01100	792	SAM-dependent methyltransferase	1.48287	8.60045e-05
vnz_22520	405	cytidine deaminase	1.48287	0.00214246
vnz_31780	846	glycosyl transferase	1.48129	0.000159822
vnz_22510	1119	sugar ABC transporter permease	1.47978	0.000351651
vnz_07790	426	FeS-binding protein	1.47926	8.18701e-08
vnz_20325	912	hypothetical protein	1.47849	7.40431e-05
vnz_16930	576	dCTP deaminase	1.47745	8.77237e-07
vnz_20645	603	TetR family transcriptional regulator	1.47628	0.000297796
vnz_22755	342	hypothetical protein	1.47617	7.50585e-05
vnz_01420	1509	MFS transporter	1.47594	0.000282327
vnz_15365	1164	aminofutalosine synthase MqnE	1.47585	2.48166e-06
vnz_03330	585	DUF4865 domain-containing protein	1.47569	0.000315072
vnz_19010	2187	hypothetical protein	1.47457	0.00194919
vnz_05440	564	crossover junction endodeoxyribonuclease RuvC	1.47413	1.27422e-05
vnz_06085	948	recombinase RecB	1.4738	3.59402e-05
vnz_21315	456	large conductance mechanosensitive channel protein	1.4737	8.79182e-05
vnz_11625	2784	CDP-glycerol:glycerophosphate glycerophosphotransferase	1.47308	6.50743e-05
pvnz_36875	594	hypothetical protein	1.47081	4.3671e-05
vnz_36635	753	hypothetical protein	1.46946	0.0121882
vnz_07110	777	enoyl-[acyl-carrier-protein] reductase	1.46935	3.99226e-05
vnz_19780	1347	plasmid transfer protein	1.46831	0.00206833
vnz_31215	891	LysR family transcriptional regulator	1.4673	0.000176069
vnz_16175	390	HxlR family transcriptional regulator	1.4658	8.34918e-05
vnz_25610	198	hypothetical protein	1.46539	0.00997644
vnz_29640	597	dTDP-4-dehydrorhamnose 3,5-epimerase	1.46508	0.00120068
vnz_26330	714	DNA-binding response regulator	1.46419	0.00255442
vnz_11845	1005	hypothetical protein	1.46411	0.00235211
vnz_25670	1152	hypothetical protein	1.46164	2.2012e-05
pvnz_37470	1614	hypothetical protein	1.46116	0.00226792
vnz_17980	1776	dnaA, chromosomal replication initiation protein DnaA	1.45906	1.51595e-07
vnz_25875	414	dynein regulation protein LC7	1.45892	4.08788e-05
vnz_16985	726	hypothetical protein	1.45858	7.55137e-05
vnz_07710	1662	glucose-6-phosphate isomerase	1.45854	1.88466e-06
vnz_11345	1404	MFS transporter	1.45777	1.92903e-05
vnz_05610	1008	aminoglycoside phosphotransferase	1.45728	4.75532e-05
vnz_07875	357	hypothetical protein	1.45561	2.37197e-06
vnz_24850	447	hypothetical protein	1.45475	0.000179922
vnz_19270	627	hypothetical protein	1.4542	1.08467e-05
vnz_26635	291	30S ribosomal protein S15	1.45231	3.34493e-05
vnz_13490	576	GNAT family N-acetyltransferase	1.4514	0.000280125
vnz_29610	429	hypothetical protein	1.45055	0.00619145
vnz_17160	480	tRNA (N6-threonylcarbamoyladenosine(37)-N6)-methyltransferase TrmO	1.44996	9.16177e-06
vnz_18350	1290	serine--tRNA ligase	1.44911	1.02377e-06
vnz_22630	894	aldehyde dehydrogenase	1.44861	2.09687e-06
vnz_18930	255	hypothetical protein	1.4479	3.27234e-07
vnz_23690	168	DUF3117 domain-containing protein	1.44716	2.50362e-05
vnz_05195	2139	primosome assembly protein PriA	1.44628	0.000514558
vnz_21440	900	transcription termination/antitermination factor NusG	1.44496	6.12867e-07
vnz_19860	1185	FAD-dependent oxidoreductase	1.44475	0.000168118
vnz_28085	489	NUDIX hydrolase	1.44434	0.000200794
vnz_31900	807	hypothetical protein	1.44232	0.00164652
vnz_24955	4491	hypothetical protein	1.44214	2.07157e-06
vnz_18065	1260	MFS transporter	1.44167	3.27088e-06
vnz_14880	486	molybdenum cofactor biosynthesis protein C	1.44081	5.25278e-06
vnz_23390	732	hypothetical protein	1.44032	2.4567e-05
vnz_11280	1797	helix-turn-helix transcriptional regulator	1.43923	1.01764e-05
pvnz_37235	480	diadenosine tetraphosphate hydrolase	1.43894	5.26272e-05
vnz_11430	801	hypothetical protein	1.43753	4.174e-06
vnz_09515	855	ABC transporter	1.43726	0.000264451
vnz_19245	999	anion permease	1.43708	0.000310601
vnz_11800	810	DNA glycosylase	1.43684	2.0991e-06
vnz_20015	726	ABC transporter substrate-binding protein	1.43621	3.13869e-06
vnz_22160	1179	succinate--CoA ligase subunit beta	1.43536	5.51424e-06
vnz_26530	900	tRNA pseudouridine(55) synthase TruB	1.43326	4.48909e-05
vnz_24545	1086	two-component sensor histidine kinase	1.43262	2.23972e-07
vnz_21790	858	tRNA pseudouridine(38-40) synthase TruA	1.43232	2.06082e-05
vnz_31695	729	hypothetical protein	1.43228	0.00424177
vnz_30625	1545	AMP-dependent synthetase	1.43227	0.0152224
vnz_14785	906	alpha/beta hydrolase	1.43141	0.000128462
vnz_25450	1020	peptide ABC transporter permease	1.43106	0.00274491
vnz_11705	366	hypothetical protein	1.43102	1.4097e-05
vnz_29470	567	hypothetical protein	1.43091	0.00491771
vnz_20225	696	TetR family transcriptional regulator	1.43061	7.40423e-05
vnz_17100	654	TetR family transcriptional regulator	1.42991	0.000261838
vnz_21795	1017	hypothetical protein	1.42895	1.36826e-05
vnz_13075	639	diguanylate cyclase	1.42604	0.00222102
vnz_10830	714	carbon-nitrogen hydrolase family protein	1.42493	8.57199e-06
vnz_11750	963	hypothetical protein	1.42384	6.74988e-06
vnz_09985	1248	hypothetical protein	1.42286	2.31466e-05
vnz_13190	1797	hypothetical protein	1.42265	6.59003e-07
vnz_24860	654	DNA-binding response regulator	1.42255	0.00254444
vnz_23940	327	hypothetical protein	1.42234	0.000383129
vnz_21745	648	adenylate kinase	1.42074	8.95113e-05
vnz_03690	1332	hypothetical protein	1.4203	0.00104599
vnz_25535	1497	aspartyl/glutamyl-tRNA amidotransferase subunit A	1.42022	1.07254e-05
vnz_15690	1203	MFS transporter	1.41936	0.00103376
vnz_14790	1536	cyclohexanone monooxygenase	1.41825	8.22766e-05
vnz_19035	903	RNA polymerase subunit sigma-70	1.41697	2.02992e-06
vnz_20750	1068	oxidoreductase	1.41603	2.05469e-05
vnz_14900	2739	penicillin acylase family protein	1.41601	2.78413e-06
vnz_16730	507	MarR family transcriptional regulator	1.41591	0.00113958
vnz_17260	288	hypothetical protein	1.41423	5.27299e-06
vnz_05925	1011	LysR family transcriptional regulator	1.41405	0.000195049
vnz_23330	1218	exodeoxyribonuclease VII large subunit	1.41369	9.12764e-07
vnz_15115	837	hypothetical protein	1.41362	0.00477113
vnz_18700	288	transcriptional regulator	1.41253	1.99052e-06
vnz_25165	339	thiol reductase thioredoxin	1.41221	0.0018378
vnz_05750	405	glyoxalase	1.41102	3.20819e-05
vnz_21890	255	hypothetical protein	1.41027	0.000496355
vnz_20420	627	haloacid dehalogenase	1.40991	7.62673e-06
vnz_25700	744	hypothetical protein	1.40982	0.000113447
vnz_06190	2250	DNA helicase RecD	1.40891	0.00184103
vnz_14875	564	molybdenum cofactor biosynthesis protein	1.40847	0.000195882
vnz_18890	2250	phosphoribosylformylglycinamidine synthase II	1.40702	0.0037207
vnz_21585	744	hypothetical protein	1.40642	0.0360128
vnz_09435	1266	site-specific integrase	1.40612	0.000517134
vnz_15970	1131	hypothetical protein	1.40552	0.00065968
vnz_21050	885	glycoside hydrolase	1.40522	0.000164017
vnz_19455	663	TetR family transcriptional regulator	1.40519	0.000167911
vnz_18565	1284	glycosyl transferase	1.40341	0.0162558
vnz_11865	915	pyridoxamine 5-phosphate oxidase	1.40328	5.81849e-06
vnz_14685	495	aminoacyl-tRNA deacylase	1.4018	2.73129e-06
vnz_13535	693	hypothetical protein	1.40159	0.00322124
vnz_24775	1077	peptide chain release factor 1	1.40148	6.12867e-07
vnz_21020	1200	dehypoxanthine futalosine cyclase	1.40111	6.62732e-06
vnz_24450	750	SAM-dependent methyltransferase	1.40082	0.000806477
vnz_09750	654	keto-deoxy-phosphogluconate aldolase	1.40025	0.00217422
vnz_24770	222	50S ribosomal protein L31	1.40009	8.0799e-05
vnz_23695	528	methyltransferase	1.39974	3.92231e-06
vnz_18885	681	phosphoribosylformylglycinamidine synthase I	1.39965	0.000803613
vnz_31415	1044	sugar ABC transporter substrate-binding protein	1.39806	0.000110556
vnz_19680	243	hypothetical protein	1.3971	0.000133058
pvnz_37260	78	tRNA-Trp	1.39633	0.00922978
vnz_23310	1035	fructose-bisphosphatase, class II	1.39601	2.54352e-05
vnz_23935	369	WhiB family transcriptional regulator	1.39489	0.00403219
vnz_32895	1437	molybdenum metabolism regulator	1.39481	0.00149157
vnz_11890	2583	aminopeptidase N	1.39447	1.40691e-05
vnz_22270	294	hypothetical protein	1.3939	0.000968675
vnz_17105	399	glyoxalase	1.39231	1.04722e-05
vnz_23910	1419	peptidase M20	1.39194	7.29164e-06
vnz_26150	240	hypothetical protein	1.39154	8.59624e-05
vnz_16780	888	hypothetical protein	1.39104	1.06304e-06
vnz_08165	909	protein-tyrosine-phosphatase	1.39006	0.00101521
vnz_00760	1068	ABC transporter substrate-binding protein	1.38979	3.11452e-05
vnz_13975	375	hypothetical protein	1.38955	0.00100326
vnz_18025	324	thioredoxin	1.38872	7.48055e-08
vnz_28865	714	zinc ribbon domain-containing protein	1.38832	0.000590232
vnz_20305	1023	helix-turn-helix transcriptional regulator	1.38748	1.13813e-06
vnz_15360	879	AraC family transcriptional regulator	1.38739	3.54164e-06
vnz_34105	2679	helix-turn-helix transcriptional regulator	1.38671	0.00230631
vnz_23095	1323	serine/threonine protein kinase	1.38563	0.000153121
vnz_21880	471	ribosomal-protein-alanine N-acetyltransferase	1.38422	0.000190981
vnz_14585	1806	glycerophosphodiester phosphodiesterase	1.38417	2.96725e-06
vnz_07575	894	4-hydroxy-tetrahydrodipicolinate synthase	1.38408	0.00129871
vnz_10260	291	hypothetical protein	1.38401	0.0134353
vnz_19325	579	TetR family transcriptional regulator	1.3828	1.47468e-05
vnz_23420	786	hypothetical protein	1.38245	0.00351485
vnz_24025	77	tRNA-Met	1.38205	0.00346058
vnz_22575	1155	adenosine deaminase	1.38135	0.00014296
vnz_08790	1275	hypothetical protein	1.38106	3.34491e-06
vnz_00445	1323	hypothetical protein	1.38036	0.00208611
vnz_17860	1467	penicillin-binding protein	1.37993	2.08019e-06
vnz_17350	714	hypothetical protein	1.37867	2.20958e-06
vnz_13045	474	hypothetical protein	1.37662	0.000281344
vnz_19165	903	multidrug ABC transporter ATP-binding protein	1.37659	0.000155667
vnz_08725	672	DNA-binding response regulator	1.37614	1.57265e-05
vnz_14665	1665	ATP-binding protein	1.37316	0.000219947
vnz_29155	495	hypothetical protein	1.3724	0.000966292
vnz_06420	801	flavodoxin	1.37216	0.000193972
vnz_14610	876	16S rRNA (adenine(1518)-N(6)/adenine(1519)-N(6))- dimethyltransferase	1.37067	1.43454e-05
vnz_25520	2181	DNA ligase (NAD(+)) LigA	1.37044	1.01442e-05
vnz_17870	675	class E sortase	1.37016	1.72752e-05
vnz_02565	972	hypothetical protein	1.37009	0.000151396
vnz_07785	930	hypothetical protein	1.36857	6.12244e-05
vnz_26520	294	hypothetical protein	1.36756	0.000150434
vnz_19905	576	chemical-damaging agent resistance protein C	1.36742	2.94726e-06
vnz_00840	891	3-hydroxyisobutyrate dehydrogenase	1.36718	0.000375897
vnz_11710	1503	dihydrofolate synthase	1.36522	1.03945e-05
vnz_18845	615	DNA-binding response regulator	1.36432	0.000535224
vnz_14915	846	methylthioadenosine phosphorylase	1.36316	3.9542e-07
vnz_18090	1032	alanine racemase	1.35837	3.04953e-07
vnz_18370	480	copper resistance protein CopZ	1.35741	5.87677e-06
vnz_06015	378	peptidylprolyl isomerase	1.35661	3.23087e-07
vnz_01505	264	hypothetical protein	1.35626	0.0144972
vnz_13665	963	3-methyladenine DNA glycosylase	1.35575	1.83221e-05
vnz_15945	231	hypothetical protein	1.35556	0.0094917
vnz_17115	384	glyoxalase	1.35456	0.00229602
vnz_02570	1260	radical SAM protein	1.35331	0.000197575
vnz_16030	600	2-amino-4-hydroxy-6- hydroxymethyldihydropteridine diphosphokinase	1.35248	4.67164e-07
vnz_11915	963	EamA family transporter	1.35223	0.000195049
vnz_24970	957	transporter	1.35214	6.78035e-06
vnz_20925	2898	hypothetical protein	1.35169	6.79428e-05
vnz_25115	792	hypothetical protein	1.35049	4.90244e-05
vnz_28855	1002	hypothetical protein	1.35029	0.0364489
vnz_21165	1203	DUF2092 domain-containing protein	1.35001	2.18262e-06
vnz_05650	669	ABC transporter permease	1.34812	0.000434693
vnz_04000	666	urease accessory protein UreF	1.34808	0.0156037
vnz_20680	1389	metallopeptidase	1.34758	0.000260191
vnz_23770	867	phosphatase	1.34713	4.77197e-06
vnz_14690	852	EamA family transporter	1.34554	5.91321e-05
vnz_27820	783	plasmid replication/partition related protein	1.3455	0.0111563
vnz_10940	699	NADPH oxidoreductase	1.34549	0.0440633
vnz_27160	618	TetR family transcriptional regulator	1.34509	1.86395e-05
vnz_17280	960	hydroxyacid dehydrogenase	1.34457	6.8077e-06
vnz_15030	960	transcriptional regulator	1.34446	0.000223773
vnz_12215	345	hypothetical protein	1.3432	0.0012308
vnz_22750	273	hypothetical protein	1.34306	4.40687e-06
vnz_14495	975	ribose-phosphate pyrophosphokinase	1.34229	0.00141266
vnz_01580	504	hypothetical protein	1.34187	0.000161712
vnz_15595	738	DUF3558 domain-containing protein	1.34067	1.49426e-05
vnz_22180	774	hypothetical protein	1.33963	2.5428e-05
vnz_21920	1188	SAM-dependent methyltransferase	1.33949	1.02302e-05
vnz_16170	1293	aromatic acid decarboxylase	1.33814	0.000228422
vnz_24885	789	ABC transporter ATP-binding protein	1.33791	0.00229516
vnz_02290	1305	hypothetical protein	1.3373	0.000599529
vnz_21285	561	NADH-quinone oxidoreductase subunit I	1.33707	7.12005e-05
vnz_14000	408	hypothetical protein	1.33565	0.00102602
vnz_03980	1014	reductase	1.33475	0.000401044
vnz_30205	225	hypothetical protein	1.33444	0.00424342
vnz_05445	753	transcriptional regulator	1.33422	0.00017845
vnz_03230	483	NUDIX hydrolase	1.3341	0.000490471
vnz_16075	1671	hypothetical protein	1.33241	2.80939e-06
vnz_31790	786	teichoic acid ABC transporter ATP-binding protein	1.33239	0.000310354
vnz_10890	897	hypothetical protein	1.33065	0.00346829
vnz_05015	456	hypothetical protein	1.32949	0.000921903
vnz_14445	420	glyoxalase	1.32939	0.00036786
vnz_35490	999	hypothetical protein	1.32928	0.000181257
vnz_17925	549	DNA-binding protein	1.32925	5.3446e-07
vnz_22795	1155	cystathionine gamma-synthase	1.32861	6.77466e-06
vnz_27270	2460	DNA topoisomerase IV	1.32811	6.92482e-05
vnz_01350	849	hypothetical protein	1.32719	2.39735e-05
vnz_15310	1866	long-chain fatty acid--CoA ligase	1.32658	0.000225528
vnz_00860	1110	hypothetical protein	1.32647	0.000393339
vnz_10880	1020	NADP-dependent oxidoreductase	1.32618	2.36754e-05
vnz_00490	1383	hypothetical protein	1.32572	6.88422e-06
vnz_09665	1005	transcriptional regulator	1.32569	1.6506e-05
vnz_19650	528	hypothetical protein	1.32556	8.88399e-06
vnz_26975	1296	hypothetical protein	1.32529	0.0344739
vnz_21820	960	hypothetical protein	1.32221	9.2195e-05
vnz_22420	639	hypothetical protein	1.32168	0.00116972
vnz_04165	2619	hypothetical protein	1.32093	0.0356375
vnz_28255	198	hypothetical protein	1.32016	0.0174617
vnz_28410	3861	helicase	1.31984	3.6718e-06
vnz_16825	786	aldose epimerase	1.31826	5.71143e-07
vnz_07705	501	hypothetical protein	1.318	8.92945e-07
vnz_07075	2619	ABC transporter ATP-binding protein	1.31751	5.92756e-06
vnz_22860	237	hypothetical protein	1.31638	2.29127e-05
vnz_23400	660	hypothetical protein	1.31576	0.00568469
vnz_08660	1209	glycine oxidase ThiO	1.31542	0.000603954
vnz_16575	1062	AsnC family transcriptional regulator	1.3153	6.16151e-06
vnz_18485	546	RNA polymerase subunit sigma	1.31416	6.47293e-05
vnz_17855	1440	cell division protein FtsW	1.31339	5.51823e-05
vnz_17930	1446	serine/threonine protein kinase	1.31327	1.161e-05
vnz_07700	1515	hypothetical protein	1.31311	1.04054e-06
vnz_25585	930	hypothetical protein	1.31311	9.18479e-05
vnz_27035	738	hypothetical protein	1.3096	0.00213953
vnz_30115	582	hypothetical protein	1.30946	0.0308524
vnz_25735	1017	agmatine deiminase	1.30915	0.000116002
vnz_21160	1011	geranylgeranyl pyrophosphate synthase	1.30784	9.12764e-07
vnz_20200	261	hypothetical protein	1.30701	0.00831434
vnz_14885	1269	molybdopterin molybdenumtransferase MoeA	1.30666	3.69335e-05
vnz_14450	918	cellulose-binding protein	1.30548	0.00247286
vnz_20185	870	transcriptional regulator	1.30516	2.29311e-06
vnz_21825	969	type I pantothenate kinase	1.30449	1.41749e-06
vnz_31070	1266	ABC transporter	1.30445	0.000109802
vnz_13285	843	dehydrogenase	1.30402	0.000157533
vnz_24590	654	GNAT family N-acetyltransferase	1.30382	0.0164125
vnz_23640	321	ferredoxin	1.30355	4.08302e-06
vnz_17940	74	tRNA-Ile	1.30348	0.0117425
vnz_22405	345	succinate dehydrogenase, cytochrome b556 subunit	1.30346	9.53203e-06
vnz_25240	657	DNA-binding response regulator	1.30318	1.26631e-05
vnz_12730	1608	hypothetical protein	1.30217	0.000123152
vnz_22610	723	RNA polymerase	1.3018	0.0016824
vnz_08615	2097	hypothetical protein	1.29917	0.000296522
vnz_06460	966	oxidoreductase	1.29903	0.0349123
vnz_30605	4416	hypothetical protein	1.29887	0.0185978
vnz_16255	414	hypothetical protein	1.29885	0.0346425
vnz_14255	723	transglycosylase	1.29862	0.00391266
vnz_32050	786	SAM-dependent methyltransferase	1.29848	0.000119429
vnz_03325	585	TetR family transcriptional regulator	1.29798	0.000942286
vnz_20060	270	hypothetical protein	1.29736	0.000642976
vnz_02700	1392	resistance protein	1.29729	0.000228348
vnz_15410	1074	alkene reductase	1.29717	0.00317927
vnz_14270	1200	flavohemoprotein	1.29685	9.54074e-06
vnz_14800	804	exodeoxyribonuclease III	1.29673	1.29723e-06
vnz_13020	732	ribonuclease PH	1.29661	6.66677e-06
vnz_32835	1650	xylulose kinase	1.29612	0.0243772
vnz_22355	774	TetR family transcriptional regulator	1.29552	1.53017e-06
vnz_18005	717	16S rRNA (guanine(527)-N(7))-methyltransferase RsmG	1.29529	8.82927e-06
vnz_29680	1551	hypothetical protein	1.29519	0.00434499
vnz_09855	1605	serine/threonine protein kinase	1.29428	0.000260569
vnz_18735	831	alpha/beta hydrolase	1.29397	0.00608877
vnz_10115	225	hypothetical protein	1.2938	0.000191379
vnz_22515	1263	ABC transporter permease	1.29308	0.0028492
vnz_25160	432	MerR family transcriptional regulator	1.29306	0.0020559
vnz_24790	648	protein-tyrosine-phosphatase	1.29057	5.99807e-05
vnz_14795	630	MerR family transcriptional regulator	1.29019	0.000250627
vnz_11400	1317	AAA family ATPase	1.28948	2.1435e-05
vnz_15975	1143	NADH-quinone oxidoreductase subunit D	1.28815	5.84956e-07
vnz_18880	246	phosphoribosylformylglycinamidine synthase subunit PurS	1.28771	0.000864869
vnz_11805	495	ribose-5-phosphate isomerase	1.28769	9.81642e-06
vnz_32395	672	hypothetical protein	1.28305	0.00151504
vnz_10580	201	hypothetical protein	1.28192	6.02134e-06
vnz_07355	729	permease	1.28151	4.43583e-05
vnz_08685	558	hypothetical protein	1.28137	6.7676e-05
vnz_13585	966	hypothetical protein	1.28111	0.000669801
vnz_15870	702	peptidase	1.28085	0.00706922
vnz_13310	288	hypothetical protein	1.28027	0.000435837
vnz_17990	327	membrane protein insertion efficiency factor YidD	1.28012	0.000475765
vnz_06860	654	nicotinamide mononucleotide transporter	1.28002	6.30534e-06
vnz_22400	480	succinate dehydrogenase	1.27827	0.000117894
vnz_18705	693	TetR family transcriptional regulator	1.27771	0.0107121
vnz_29455	606	TetR family transcriptional regulator	1.27591	0.000241085
vnz_06155	807	phosphatidylinositol kinase	1.27538	2.1384e-05
vnz_20220	768	short-chain dehydrogenase	1.27533	0.00026302
vnz_16015	861	dihydropteroate synthase	1.2737	3.58576e-05
vnz_07560	717	antibiotic biosynthesis monooxygenase	1.27175	0.000267164
vnz_21190	636	hypothetical protein	1.27155	1.41647e-05
vnz_16275	1272	sensor histidine kinase	1.27123	0.000137346
vnz_17555	513	hypothetical protein	1.27071	5.59869e-07
vnz_31380	384	hypothetical protein	1.27017	0.000102321
vnz_22615	690	ATP-binding protein	1.27003	6.89093e-05
vnz_21885	1119	tRNA (adenosine(37)-N6)-threonylcarbamoyltransferase complex transferase subunit TsaD	1.27002	1.95161e-05
vnz_29745	597	TetR family transcriptional regulator	1.26932	0.000321937
vnz_19345	1029	LacI family transcriptional regulator	1.26873	1.83264e-05
vnz_18265	861	hydrolase	1.26823	0.000260061
vnz_04815	4695	hypothetical protein	1.26726	0.000394656
vnz_26490	900	kinase	1.26674	1.6718e-05
vnz_12060	384	thioesterase	1.26647	0.000696811
vnz_22190	1566	bifunctional phosphoribosylaminoimidazolecarboxamide formyltransferase/IMP cyclohydrolase	1.26591	0.00587427
vnz_15745	1053	AraC family transcriptional regulator	1.26554	0.000838684
vnz_19175	357	hypothetical protein	1.26496	0.0185842
vnz_16810	1161	transcriptional regulator	1.26437	0.000193325
vnz_16570	1404	hypothetical protein	1.26136	5.11701e-05
vnz_26320	534	hypothetical protein	1.25955	0.00189098
vnz_26515	1842	translation initiation factor IF-2	1.25924	0.00016548
vnz_12980	339	chaperonin	1.25779	6.63805e-06
vnz_16550	864	glycosyl transferase	1.25515	1.68052e-06
vnz_05020	849	ATP phosphoribosyltransferase	1.25457	0.00100865
vnz_14770	1074	hypothetical protein	1.25448	0.000247702
vnz_14295	735	hypothetical protein	1.25372	0.00165079
vnz_30200	357	hypothetical protein	1.25301	0.0310221
vnz_12725	1155	hypothetical protein	1.2528	0.000183154
vnz_29770	1506	MFS transporter	1.25182	1.50399e-06
vnz_19550	1215	MFS transporter	1.25062	0.00133078
vnz_00995	582	dienelactone hydrolase	1.25019	0.000448671
vnz_35640	801	hypothetical protein	1.25002	0.000231049
vnz_11925	228	hypothetical protein	1.24979	0.00255442
vnz_29345	1122	ribosome small subunit-dependent GTPase A	1.24883	0.00136363
vnz_27430	729	ABC transporter	1.24851	3.18695e-05
vnz_03930	1215	acyl-CoA dehydrogenase	1.24805	3.4548e-06
vnz_23460	450	DNA mismatch repair protein MutT	1.24725	0.000245113
vnz_20260	1008	hypothetical protein	1.24697	0.00151033
vnz_05860	1167	type VII secretion-associated serine protease mycosin	1.24654	0.000925235
vnz_23905	3456	ATP-dependent DNA helicase	1.24654	1.66528e-07
vnz_16485	963	ATPase	1.24371	0.000198853
vnz_12550	618	TetR family transcriptional regulator	1.24236	9.08002e-05
vnz_20545	996	hypothetical protein	1.2423	1.37768e-06
vnz_28090	363	hypothetical protein	1.24214	0.000392584
vnz_25880	3909	histidine kinase	1.24197	2.41631e-05
vnz_31895	2142	NHLP family bacteriocin export ABC transporter peptidase/permease/ATPase subunit	1.24192	0.018954
vnz_07005	237	hypothetical protein	1.24135	0.00629543
vnz_31205	1089	adenosine deaminase	1.24101	0.00304434
vnz_20605	2331	ATPase	1.2407	0.0127948
vnz_26925	957	hypothetical protein	1.24038	0.0279453
vnz_18375	663	hypothetical protein	1.23993	1.73446e-05
vnz_31775	729	transferase	1.23954	0.0016346
vnz_08115	885	hypothetical protein	1.23949	0.000519217
vnz_23035	1248	toxic anion resistance protein	1.23939	0.00173067
vnz_13990	285	hypothetical protein	1.23836	0.0206544
vnz_02485	654	PadR family transcriptional regulator	1.23779	0.000103287
vnz_04850	870	allophanate hydrolase	1.23691	0.00731993
vnz_19915	501	reductase	1.23667	0.00010654
vnz_11745	2628	valine--tRNA ligase	1.23659	1.16078e-05
vnz_34100	888	sugar ABC transporter permease	1.23529	0.0212782
vnz_29720	549	alkylhydroperoxidase	1.23464	0.0229105
vnz_26335	1161	sensor histidine kinase	1.23281	3.98166e-05
vnz_16925	498	phosphoribosyltransferase	1.23244	2.91556e-05
vnz_12735	1347	helicase	1.23207	4.531e-05
vnz_15465	702	hypothetical protein	1.23199	7.02118e-06
vnz_14580	1893	hypothetical protein	1.23148	4.42242e-06
vnz_20120	894	AurF domain containing protein	1.23093	0.000256843
vnz_20400	1098	hypothetical protein	1.23093	0.000120903
vnz_19645	1143	hypothetical protein	1.23087	2.43134e-06
vnz_16020	486	DUF4440 domain-containing protein	1.23063	9.04997e-05
vnz_16200	558	GNAT family N-acetyltransferase	1.23035	0.00028633
vnz_13280	1593	xanthine dehydrogenase	1.22948	9.48122e-05
vnz_19520	795	SAM-dependent methyltransferase	1.22867	0.00413842
vnz_19990	204	cold-shock protein	1.22751	0.00638026
vnz_15610	1776	arginine--tRNA ligase	1.22424	2.9031e-05
vnz_12915	567	ArsR family transcriptional regulator	1.22322	0.00375248
vnz_31890	3021	NHLP bacteriocin export ABC transporter permease/ATPase subunit	1.22309	0.0125514
vnz_13895	393	diacylglyceryl transferase	1.22285	0.00419099
vnz_24230	1524	sugar hydrolase	1.22219	0.00539586
vnz_32725	2025	beta-galactosidase	1.22081	0.0125477
vnz_23240	2373	hypothetical protein	1.2207	0.00214938
vnz_30615	1284	cystathionine beta-lyase	1.22015	0.012836
vnz_30945	2955	transcriptional regulator	1.21968	0.000334095
vnz_23915	948	NADH pyrophosphatase	1.21966	4.87548e-05
vnz_14765	498	GNAT family N-acetyltransferase	1.21943	0.000426701
vnz_18850	1317	two-component sensor histidine kinase	1.21895	0.000152612
vnz_34180	1194	FAD-dependent oxidoreductase	1.21711	0.00309935
vnz_26365	1515	gamma-aminobutyraldehyde dehydrogenase	1.21692	0.00109073
vnz_25305	216	hypothetical protein	1.21593	0.00175609
vnz_04065	1281	adenosylmethionine--8-amino-7-oxononanoate transaminase	1.21471	0.000158496
vnz_18385	795	hypothetical protein	1.2146	6.24148e-06
vnz_18055	2370	hypothetical protein	1.21424	6.52192e-06
vnz_18790	564	hypothetical protein	1.21388	0.000650919
vnz_17345	1134	cobalt-precorrin-5B (C(1))-methyltransferase	1.21369	0.00242717
vnz_17850	1491	protein phosphatase	1.21264	1.369e-06
vnz_02190	1419	RNA helicase	1.21208	0.000876556
vnz_13295	840	sugar ABC transporter permease	1.21141	0.0147401
vnz_16710	831	short-chain dehydrogenase/reductase	1.21055	0.000174797
vnz_28930	708	hypothetical protein	1.21041	0.00387136
vnz_13330	1431	NAD-dependent malic enzyme	1.21013	4.88597e-05
vnz_16475	894	NUDIX hydrolase	1.21012	2.6978e-05
vnz_08645	660	thiamine-phosphate diphosphorylase	1.20957	0.000196775
vnz_12530	1158	acyl-CoA dehydrogenase	1.20949	0.000428163
vnz_24455	753	ectoine/hydroxyectoine ABC transporter ATP-binding protein EhuA	1.20877	0.000243275
vnz_24345	384	glyoxalase	1.20848	1.44912e-05
vnz_13905	846	MurR/RpiR family transcriptional regulator	1.2081	0.00152683
vnz_25285	768	enoyl-CoA hydratase	1.20788	1.91699e-05
vnz_25465	1104	dipeptide/oligopeptide/nickel ABC transporter ATP-binding protein	1.20725	0.00539122
vnz_11880	3294	serine protease	1.20714	0.00251851
vnz_18915	897	META domain-containing protein	1.20656	1.38867e-05
vnz_21350	492	YajQ family cyclic di-GMP-binding protein	1.20585	1.99579e-05
vnz_11495	1029	DNA-binding protein	1.20431	0.00447523
vnz_04160	1353	hypothetical protein	1.20376	0.0362778
vnz_03835	765	hypothetical protein	1.20352	0.00816911
vnz_21215	867	NAD(P)-dependent oxidoreductase	1.20332	0.0099629
vnz_03830	783	methylase	1.20319	0.000484401
vnz_16865	405	nitrilase	1.20275	0.000479
vnz_25810	204	hypothetical protein	1.20194	0.00981846
vnz_22215	861	bifunctional methylenetetrahydrofolate dehydrogenase/methenyltetrahydrofolate cyclohydrolase	1.20135	3.88971e-05
vnz_11035	1926	multidrug ABC transporter ATP-binding protein	1.19919	0.000163669
vnz_07375	2121	penicillin amidase	1.1986	0.000320102
vnz_23280	648	hypothetical protein	1.19774	0.000367206
vnz_08865	621	cytochrome B	1.19735	0.00163796
vnz_21305	1554	NADH-quinone oxidoreductase subunit M	1.19443	0.000111459
vnz_15450	738	cytochrome C biogenesis protein ResC	1.19232	0.00251861
vnz_14555	1140	galactokinase	1.19192	0.0137036
vnz_08785	1143	alpha-(1-2)-phosphatidylinositol mannosyltransferase	1.19149	7.66181e-06
vnz_21875	657	tRNA (adenosine(37)-N6)-threonylcarbamoyltransferase complex dimerization subunit type 1 TsaB	1.18986	0.000465869
vnz_26240	765	UMP kinase	1.18985	5.71153e-06
vnz_02175	1446	type I glyceraldehyde-3-phosphate dehydrogenase	1.18969	0.00466301
vnz_20810	549	GNAT family N-acetyltransferase	1.18916	0.000196879
vnz_09520	3381	AfsR family transcriptional regulator	1.18871	0.000122605
vnz_06090	678	DNA-binding response regulator	1.1886	2.33094e-05
vnz_19105	816	TetR family transcriptional regulator	1.18836	0.00098284
vnz_15060	702	TetR family transcriptional regulator	1.1878	0.000359337
vnz_19555	759	phosphoglyceromutase	1.18764	3.02235e-05
vnz_16280	645	DNA-binding response regulator	1.18749	2.07574e-05
vnz_20660	774	HAD family hydrolase	1.18732	0.00537701
vnz_08160	1053	2-nitropropane dioxygenase	1.1867	0.0276727
vnz_21430	76	tRNA-Trp	1.18654	0.0306934
vnz_22535	636	haloacid dehalogenase	1.18621	3.31437e-05
vnz_18150	861	GNAT family N-acetyltransferase	1.186	1.82822e-05
vnz_14250	1287	phosphopyruvate hydratase	1.18516	0.000188576
vnz_07385	1086	amidohydrolase	1.18477	3.3717e-05
vnz_16700	1953	serine/threonine protein kinase	1.18225	2.31963e-07
vnz_13300	963	sugar transporter	1.18181	0.0010817
vnz_09335	495	GNAT family N-acetyltransferase	1.18122	0.000179188
vnz_21280	969	NADH dehydrogenase	1.1811	2.44165e-05
vnz_25085	1431	pyruvate kinase	1.18053	0.0010445
vnz_16145	762	hypothetical protein	1.17903	0.0129553
vnz_13635	1536	hypothetical protein	1.1789	0.000115238
vnz_09300	1569	amidohydrolase	1.17867	0.0012119
vnz_21140	1227	fumarylacetoacetase	1.17844	2.9031e-05
vnz_24780	846	protein-(glutamine-N5) methyltransferase, release factor-specific	1.17719	3.85623e-06
vnz_14005	1083	hypothetical protein	1.17622	0.000746973
vnz_10600	267	hypothetical protein	1.17428	9.71065e-05
vnz_26160	822	tRNA (guanosine(37)-N1)-methyltransferase TrmD	1.17204	0.000264451
vnz_06715	1254	hypothetical protein	1.17067	0.00236054
vnz_30345	1251	3-oxoadipate enol-lactonase	1.16972	0.000741689
vnz_21015	873	menaquinone biosynthesis protein	1.16962	3.26436e-05
vnz_19315	867	phospholipase	1.16908	3.38499e-05
vnz_13755	1272	two-component sensor histidine kinase	1.16829	9.95554e-07
vnz_22340	237	hypothetical protein	1.16814	0.00190678
vnz_23740	795	hypothetical protein	1.16759	5.30136e-05
vnz_13365	468	SsrA-binding protein	1.16606	0.000281681
vnz_23235	951	hydrogen peroxide-inducible protein activator	1.16585	0.00146573
vnz_24460	951	ABC transporter permease	1.16571	0.00140795
pvnz_36755	411	hypothetical protein	1.16543	0.000264037
vnz_14210	85	tRNA-Leu	1.16393	0.000497521
vnz_15340	555	hypothetical protein	1.16309	0.00580292
vnz_35635	882	hypothetical protein	1.16179	0.00199585
vnz_12785	669	DNA-binding response regulator	1.16171	0.001439
vnz_23200	762	isoprenyl transferase	1.16128	9.71979e-05
vnz_08125	1518	hypothetical protein	1.16064	0.00450586
vnz_22850	402	hypothetical protein	1.15986	0.000290665
vnz_17130	225	hypothetical protein	1.15963	1.19438e-07
vnz_15605	1725	lysine--tRNA ligase	1.15909	1.64384e-05
vnz_16910	2262	Fe-S oxidoreductase	1.15904	6.19678e-06
vnz_25470	1062	dipeptide/oligopeptide/nickel ABC transporter ATP-binding protein	1.15893	0.00470108
vnz_16105	765	multidrug ABC transporter permease	1.1586	0.0189892
vnz_25780	1101	DNA polymerase III subunit beta	1.1576	2.89029e-05
vnz_05595	72	tRNA-Val	1.15708	0.00252451
vnz_28945	1281	hydrolytic protein	1.15678	4.88597e-05
vnz_31135	477	enamine deaminase RidA	1.15595	0.00331366
vnz_08630	1395	phytoene dehydrogenase	1.15513	0.00215492
vnz_18365	1947	hypothetical protein	1.1551	1.25948e-05
vnz_30470	480	diadenosine tetraphosphate hydrolase	1.15503	0.00417157
vnz_13580	1008	hypothetical protein	1.15393	0.00152136
vnz_24845	375	ATP synthase F1 subunit epsilon	1.15325	0.00263651
vnz_27085	1161	hypothetical protein	1.15306	2.47452e-05
vnz_27320	690	TetR family transcriptional regulator	1.15303	0.0027436
vnz_05105	582	Repetin	1.15278	0.00878443
vnz_12990	474	peroxiredoxin	1.15255	1.09388e-05
vnz_07590	549	TetR family transcriptional regulator	1.15222	0.00917473
vnz_13620	1365	phosphomannomutase/phosphoglucomutase	1.1507	7.78978e-07
vnz_10040	486	GNAT family N-acetyltransferase	1.15067	0.000535818
vnz_15475	438	hypothetical protein	1.1494	0.000597212
vnz_19950	261	hypothetical protein	1.14858	0.008174
vnz_21840	369	holo-ACP synthase	1.14842	0.00100281
vnz_23645	1095	succinyldiaminopimelate transaminase	1.14803	3.16485e-05
vnz_10245	252	hypothetical protein	1.14562	0.0301508
vnz_11210	1377	MFS transporter	1.14533	0.00414325
vnz_15790	612	TetR family transcriptional regulator	1.14499	0.00026704
vnz_00985	1209	polynucleotide kinase	1.14444	0.000761278
vnz_35630	1596	FAD-binding oxidoreductase	1.14299	2.87684e-05
vnz_24465	963	atrA protein	1.14282	0.00166257
vnz_11535	783	transcriptional regulator	1.14272	0.00048755
vnz_15950	1089	transcriptional regulator	1.14182	8.64076e-05
vnz_07990	1788	lytic transglycosylase	1.14171	1.50532e-05
vnz_26930	1422	hypothetical protein	1.14048	0.0283503
vnz_13800	891	RNA polymerase subunit sigma	1.13927	6.994e-06
vnz_01120	840	hypothetical protein	1.13854	0.00396683
vnz_07765	1977	excinuclease ABC subunit C	1.13819	2.64325e-06
vnz_11480	1272	MFS transporter	1.13789	0.000125186
vnz_17265	360	hypothetical protein	1.13774	1.47312e-05
vnz_29685	540	hypothetical protein	1.13668	0.0237232
vnz_08170	1707	DEAD/DEAH box helicase	1.1361	0.00143018
vnz_20175	768	hypothetical protein	1.13549	5.13789e-06
vnz_12435	1152	dihydrodipicolinate synthase family protein	1.1354	0.00207198
vnz_11815	594	biotin transporter BioY	1.13444	0.0147064
vnz_16920	855	hypothetical protein	1.13405	3.50564e-06
vnz_27230	1215	two-component sensor histidine kinase	1.13171	6.37024e-05
vnz_14275	966	nucleoside triphosphate pyrophosphohydrolase	1.13084	3.39311e-05
vnz_32360	594	hypothetical protein	1.13011	0.042657
vnz_00845	642	TetR family transcriptional regulator	1.13	0.000867919
vnz_15055	1530	MFS transporter	1.12955	0.000661309
vnz_17000	240	hypothetical protein	1.12938	0.00469345
vnz_13100	306	ATP-dependent Clp protease adapter ClpS	1.12916	0.000807039
vnz_13555	504	hypothetical protein	1.12907	0.0401952
vnz_10670	459	peroxiredoxin	1.1287	1.84838e-06
vnz_16860	2592	ATP-dependent chaperone ClpB	1.12784	2.12357e-05
vnz_00830	420	hypothetical protein	1.12751	0.00907647
vnz_23895	3384	DNA helicase UvrD	1.12606	3.06931e-05
vnz_12185	771	XRE family transcriptional regulator	1.12513	0.000554007
vnz_25460	999	ABC transporter permease	1.12413	0.00695312
vnz_13175	1386	MFS transporter	1.12386	0.000532767
vnz_25155	468	AsnC family transcriptional regulator	1.12382	8.50156e-05
vnz_01935	2016	fadH, NADPH-dependent 2,4-dienoyl-CoA reductase	1.12294	4.171e-05
pvnz_37560	222	hypothetical protein	1.12209	0.000180982
vnz_13655	1005	2-phospho-L-lactate transferase	1.1219	5.1515e-05
vnz_14680	1638	penicillin-binding protein	1.12081	7.02019e-05
vnz_19540	978	AraC family transcriptional regulator	1.12065	0.00178455
vnz_16505	465	glutamyl-tRNA amidotransferase	1.11917	8.10863e-05
vnz_14870	612	GNAT family N-acetyltransferase	1.119	3.52187e-05
vnz_23355	1089	redox-regulated ATPase YchF	1.1179	0.00088704
vnz_31650	1008	sphingomyelin phosphodiesterase	1.11634	0.00208846
vnz_12220	786	hypothetical protein	1.11581	0.00465873
vnz_26325	1176	peptidase	1.11549	0.00848189
vnz_24910	681	endonuclease	1.11522	8.56021e-05
vnz_19415	462	transcriptional repressor	1.11505	0.000115514
vnz_01055	1122	L-asparaginase	1.11382	0.000391917
vnz_30355	786	exodeoxyribonuclease III	1.11366	8.53505e-07
vnz_18600	645	TetR family transcriptional regulator	1.11322	0.000734183
vnz_05290	438	N utilization substance protein B	1.11282	0.000609548
vnz_21855	1149	alanine racemase	1.11225	0.000264672
vnz_28960	2022	hypothetical protein	1.11201	0.000123911
vnz_22855	882	mycothiol conjugate amidase Mca	1.11169	5.29718e-06
vnz_22300	636	siderophore-interacting protein	1.10979	0.0300139
vnz_09940	1092	prenyltransferase	1.10929	0.000100311
vnz_21220	435	transcriptional regulator	1.10811	0.000489868
vnz_18020	618	GNAT family N-acetyltransferase	1.1069	3.94028e-05
vnz_23270	1410	aspA, aspartate ammonia-lyase	1.10634	2.68071e-06
vnz_24935	1152	ABC transporter ATP-binding protein	1.10589	0.00016105
vnz_25740	561	transcriptional regulator	1.10583	0.00296869
vnz_28415	1911	hypothetical protein	1.10579	9.23759e-06
vnz_07340	2070	magnesium chelatase	1.10555	0.00021571
vnz_29870	399	MerR family transcriptional regulator	1.10497	0.0272958
vnz_22210	597	hypothetical protein	1.10493	4.34187e-06
vnz_24965	1209	acetyl-CoA acetyltransferase	1.1049	2.4342e-05
vnz_13970	492	hypothetical protein	1.10475	0.00313387
vnz_15525	741	hypothetical protein	1.10406	0.000471031
vnz_17275	708	TetR family transcriptional regulator	1.10383	1.78441e-05
vnz_17085	660	DNA-binding response regulator	1.10379	0.000676312
vnz_00755	1737	amidase	1.10322	3.88035e-05
vnz_17420	480	transcriptional regulator	1.10281	0.00746065
vnz_21985	774	short-chain dehydrogenase	1.10252	0.000188452
vnz_19675	330	hypothetical protein	1.10248	0.0184693
vnz_20480	381	DUF2530 domain-containing protein	1.10232	0.000437131
vnz_28260	642	hypothetical protein	1.10184	0.0245975
vnz_19890	540	hypothetical protein	1.10141	0.0185161
vnz_05920	1629	amidohydrolase	1.10092	0.000415843
vnz_06280	654	TetR family transcriptional regulator	1.10034	0.00466301
vnz_15380	903	ubiA, 4-hydroxybenzoate polyprenyltransferase	1.09999	0.000135789
vnz_18660	297	hypothetical protein	1.09927	0.00108311
vnz_05915	651	TetR family transcriptional regulator	1.09855	0.00140487
vnz_18190	318	hypothetical protein	1.09791	4.31615e-05
vnz_08680	852	endonuclease IV	1.09714	0.000211999
vnz_10860	240	hypothetical protein	1.09671	0.045317
vnz_16115	615	transcriptional regulator	1.09668	3.69335e-05
vnz_05435	633	Holliday junction DNA helicase RuvA	1.09328	0.000147128
vnz_19420	966	folate-binding protein YgfZ	1.09182	2.24333e-06
vnz_07180	1305	hypothetical protein	1.09147	0.0017623
pvnz_37505	855	hypothetical protein	1.09028	7.5059e-05
vnz_14345	636	hypothetical protein	1.09022	5.9845e-05
vnz_10755	1590	two-component sensor histidine kinase	1.08828	0.000121147
vnz_26645	1380	peptidase M16	1.08746	0.000243492
vnz_11665	1932	B12-binding domain-containing radical SAM protein	1.08742	8.79895e-05
vnz_26145	444	30S ribosomal protein S16	1.08711	0.000383129
vnz_11355	1296	hypothetical protein	1.08694	8.7273e-05
vnz_21335	1239	transporter	1.08639	0.00315395
vnz_09180	1170	hypothetical protein	1.086	0.000349135
vnz_08670	795	thiazole synthase	1.08599	0.0044849
vnz_24385	693	SAM-dependent methyltransferase	1.08589	0.00394486
vnz_08540	1440	murD, UDP-N-acetylmuramoyl-L-alanine--D-glutamate ligase	1.08524	4.48909e-05
vnz_08800	531	PadR family transcriptional regulator	1.08472	0.0068816
vnz_26585	3462	topoisomerase II	1.08416	0.0002326
vnz_29250	1344	sulfate adenylyltransferase	1.0838	0.0198423
vnz_11940	3213	hyaluronidase	1.08362	0.0011577
vnz_17865	2022	serine/threonine protein kinase	1.08352	2.29127e-05
vnz_22690	1755	acetyl-/propionyl-CoA carboxylase subunit alpha	1.08304	6.68915e-05
vnz_09675	960	gluconolactonase	1.08281	0.000109734
vnz_23675	333	hypothetical protein	1.08025	0.000580145
vnz_07715	1230	MFS transporter	1.07977	0.00199314
vnz_22110	2451	ATP-dependent DNA helicase PcrA	1.07976	9.28961e-06
vnz_13095	582	hypothetical protein	1.07911	0.00482043
vnz_22035	1911	serine/threonine protein kinase	1.07731	3.33259e-05
pvnz_36880	558	hypothetical protein	1.07437	0.00297235
vnz_24825	816	F0F1 ATP synthase subunit delta	1.07436	0.00449047
vnz_19510	1236	phosphatase	1.07326	1.89645e-05
vnz_25540	234	hypothetical protein	1.073	7.33645e-05
vnz_18285	561	RNA 2-phosphotransferase	1.07093	5.40009e-06
vnz_19295	843	ABC transporter ATP-binding protein	1.07064	0.00187792
vnz_14545	498	MarR family transcriptional regulator	1.06924	0.00027075
vnz_12120	1401	mobile element protein	1.06883	0.00550608
vnz_14575	1863	hypothetical protein	1.06824	1.65408e-05
vnz_06880	504	hypothetical protein	1.06789	0.00154971
vnz_29710	1680	hypothetical protein	1.06783	0.0102094
vnz_23785	888	alpha/beta hydrolase	1.06688	0.00190715
vnz_15455	606	redoxin domain-containing protein	1.0664	0.00145461
vnz_21275	1542	dehydrogenase	1.06576	0.00322703
vnz_08975	1095	nicotinate-nucleotide--dimethylbenzimidazole phosphoribosyltransferase	1.06502	0.00187638
vnz_24325	399	hypothetical protein	1.06243	8.0799e-05
vnz_17515	648	hypothetical protein	1.06163	0.0466001
vnz_10870	840	hypothetical protein	1.06091	0.000188441
vnz_07100	714	GntR family transcriptional regulator	1.05951	0.0005993
pvnz_37130	597	hypothetical protein	1.05923	0.000384059
vnz_27120	510	transcriptional regulator NrdR	1.05904	0.00114405
vnz_21750	852	type I methionyl aminopeptidase	1.0576	3.15786e-05
vnz_10095	441	hypothetical protein	1.05685	0.00325991
vnz_12415	2232	helicase	1.05645	5.03047e-05
vnz_01785	435	hypothetical protein	1.05536	0.0286789
vnz_18040	711	RNA polymerase sigma factor SigM	1.05522	0.0024723
vnz_17500	459	hypothetical protein	1.05379	0.000122279
vnz_15470	1185	glutamate-1-semialdehyde-2,1-aminomutase	1.0532	0.000379992
vnz_16470	831	MBL fold metallo-hydrolase	1.05287	0.000278119
vnz_16185	765	ABC transporter	1.05212	0.00559066
vnz_01335	666	NADP oxidoreductase	1.05183	0.00724494
vnz_09175	1431	hypothetical protein	1.05145	0.00261196
vnz_15445	1701	cytochrome C biogenesis protein	1.05122	0.00147089
vnz_07045	798	iron ABC transporter ATP-binding protein	1.05118	0.000278508
vnz_20270	1818	asparagine synthase (glutamine-hydrolyzing)	1.05087	0.00843549
vnz_11470	891	hypothetical protein	1.05021	0.000170797
vnz_09425	1476	ATP-binding protein	1.04995	0.0131341
vnz_21780	1023	DNA-directed RNA polymerase subunit alpha	1.04986	0.00073853
vnz_12230	582	hypothetical protein	1.04959	0.00178249
vnz_23610	225	hypothetical protein	1.0486	0.000363574
vnz_23680	591	3-methyladenine DNA glycosylase	1.04804	1.44379e-05
vnz_11770	1386	trigger factor	1.04803	0.0014947
vnz_17530	1809	aspartate--tRNA ligase	1.04794	0.000484764
vnz_24380	912	aminoglycoside phosphotransferase	1.04683	0.000715044
vnz_18360	1272	peroxidase	1.04634	7.0476e-05
vnz_14030	693	hypothetical protein	1.04608	0.00234746
vnz_01180	1443	carboxylesterase	1.04445	0.0306298
vnz_06615	984	C4-dicarboxylate ABC transporter substrate-binding protein	1.04411	0.0171402
vnz_19615	960	23S rRNA (guanosine(2251)-2-O)-methyltransferase RlmB	1.04386	0.000476629
vnz_04490	681	adenosylcobinamide amidohydrolase	1.04339	0.0411956
vnz_25975	1140	D-alanine--D-alanine ligase A	1.04323	4.72762e-06
vnz_08860	810	cystathionine beta-lyase	1.04282	0.00109073
vnz_19095	3459	AfsR family transcriptional regulator	1.04278	7.90915e-05
vnz_14410	789	peptide ABC transporter ATP-binding protein	1.04254	0.00160128
vnz_20290	1386	D-inositol-3-phosphate glycosyltransferase	1.04185	0.00221872
vnz_08655	1215	oxidoreductase	1.04146	0.000158699
vnz_21475	3900	DNA-directed RNA polymerase subunit beta	1.04137	0.00215492
vnz_11720	1152	histidine kinase	1.04116	0.000779431
vnz_11540	73	tRNA-Ala	1.04038	0.0254131
vnz_09760	1500	bifunctional RNase H/acid phosphatase	1.04004	8.70157e-05
vnz_09850	1683	hypothetical protein	1.03859	0.00450586
vnz_29495	786	electron transfer flavoprotein subunit beta	1.0384	0.0158755
vnz_21295	390	NADH-quinone oxidoreductase subunit K	1.03796	0.00391225
vnz_23485	999	hypothetical protein	1.0378	0.00460958
vnz_30995	837	inositol monophosphatase	1.03695	0.000170169
vnz_06075	888	transposase	1.0361	0.000243492
vnz_18095	1119	peptidoglycan bridge formation protein FemAB	1.03447	0.00033576
vnz_08390	1614	oxidoreductase	1.03419	0.0344112
vnz_05865	843	hypothetical protein	1.03341	0.0027885
vnz_05605	291	hypothetical protein	1.03325	0.0046737
vnz_03060	7188	hypothetical protein	1.03284	0.0029163
vnz_11835	633	disulfide bond formation protein DsbA	1.03268	5.43932e-05
vnz_17535	2118	phosphatase	1.03256	0.00028939
vnz_26310	1167	polyamine ABC transporter substrate-binding protein	1.0319	0.00152783
vnz_15895	546	N-acetylglutamate synthase	1.03109	0.000955269
pvnz_37530	492	hypothetical protein	1.02978	0.00698588
vnz_27490	492	DUF4430 domain-containing protein	1.02957	0.000252735
vnz_18820	1251	phosphoribosylamine--glycine ligase	1.0295	0.00192698
vnz_22230	990	malate dehydrogenase	1.02907	0.000371266
vnz_09800	924	sulfate ABC transporter ATP-binding protein	1.0288	0.0164929
vnz_20215	663	aminoglycoside phosphotransferase	1.02826	0.00010231
vnz_21310	1494	NADH-quinone oxidoreductase subunit N	1.02789	0.000178025
vnz_34555	2736	fumarate reductase/succinate dehydrogenase flavoprotein subunit	1.02732	0.0103411
vnz_17035	1068	pyridine nucleotide-disulfide oxidoreductase	1.02652	0.00150058
vnz_11550	468	ribosome silencing factor	1.02618	0.000135021
vnz_26155	558	ribosome maturation factor RimM	1.02604	0.000420661
vnz_22590	582	hypothetical protein	1.02596	0.0154984
vnz_21340	624	alpha-ketoglutarate-dependent dioxygenase AlkB	1.02533	0.00120382
vnz_20850	1551	hypothetical protein	1.02465	0.00173661
vnz_18395	1461	Xaa-Pro aminopeptidase	1.02438	5.30203e-05
vnz_07345	609	cob(I)yrinic acid a,c-diamide adenosyltransferase	1.0237	7.39244e-05
vnz_22305	1014	tryptophan--tRNA ligase	1.02306	0.00011393
vnz_23585	2187	S9 family peptidase	1.02301	0.00125583
vnz_07380	570	siderophore biosynthesis protein	1.02244	0.0035003
vnz_08985	726	hypothetical protein	1.02219	0.00448952
vnz_06225	927	pseudouridylate synthase	1.02169	0.000140309
vnz_00690	4104	hypothetical protein	1.01843	0.0107203
vnz_25890	795	2-hydroxyhepta-2,4-diene-1,7-dioate isomerase	1.01707	2.14131e-05
vnz_27165	711	ribonuclease HII	1.01668	0.000123053
vnz_09485	1239	MFS transporter	1.01622	0.00149385
vnz_31130	603	adenylosuccinate lyase	1.01605	0.00544581
vnz_24815	234	ATP synthase F0 subunit C	1.01543	0.00279985
vnz_05395	798	peptidylprolyl isomerase	1.01401	0.000114655
vnz_17095	636	hypothetical protein	1.01305	0.00526703
vnz_04745	1635	hypothetical protein	1.01303	0.0010206
vnz_16935	71	tRNA-Gly	1.01295	0.0136422
vnz_25905	72	tRNA-Gln	1.01275	0.034208
vnz_15230	2889	AfsR family transcriptional regulator	1.01267	2.09546e-05
vnz_08780	1797	long-chain fatty acid--CoA ligase	1.01251	3.07312e-05
vnz_18030	966	thioredoxin-disulfide reductase	1.01241	1.13461e-05
vnz_08895	1383	cysteine desulfurase	1.01169	0.0130516
vnz_00835	825	oxidoreductase	1.01152	0.00813189
vnz_04870	1122	glycosyl transferase family 1	1.01147	0.0171908
vnz_35865	786	deacetylase	1.01079	0.00479079
vnz_19590	645	DUF461 domain-containing protein	1.00987	0.000630346
vnz_16650	624	glutamine amidotransferase	1.00964	0.00123284
vnz_04060	1245	biotin synthase BioB	1.00906	6.02978e-05
vnz_08855	1053	ubiquinol-cytochrome C reductase	1.00896	0.00313387
vnz_09670	531	hypothetical protein	1.00737	0.00136357
vnz_19610	1401	cysteine--tRNA ligase	1.00723	8.05784e-05
vnz_26045	861	DNA-formamidopyrimidine glycosylase	1.00718	2.46939e-05
vnz_21860	1191	alpha/beta hydrolase	1.00627	0.00240552
vnz_09650	1269	two-component sensor histidine kinase	1.00611	0.0218984
vnz_26090	1458	allantoin permease	1.00476	0.00591495
vnz_31305	1914	hypothetical protein	1.00468	0.00232446
vnz_16795	741	MarR family transcriptional regulator	1.0023	0.000607189
vnz_11635	1440	obgE, GTPase ObgE	1.00229	0.00196349
vnz_26170	777	signal peptidase I	1.0014	0.00243767
vnz_20430	384	cold-shock protein	1.00097	0.000694397
vnz_32575	2724	Tat pathway signal sequence domain protein	-1.00186	0.00827636
vnz_29895	669	hypothetical protein	-1.00331	0.000340109
vnz_22115	1668	peptidase M23	-1.00517	4.27866e-05
vnz_33550	714	ferric iron reductase	-1.00543	0.035716
vnz_10385	399	hypothetical protein	-1.00577	0.00148911
vnz_21240	1062	2-oxoacid:ferredoxin oxidoreductase subunit beta	-1.00781	0.00139637
vnz_05175	657	hypothetical protein	-1.00795	1.13275e-05
vnz_16540	267	hypothetical protein	-1.00833	0.00833062
vnz_28760	930	ABC transporter permease	-1.00885	0.00722315
vnz_35895	450	peroxiredoxin	-1.00905	0.00253748
vnz_30265	2958	hypothetical protein	-1.00925	0.000165144
vnz_26180	933	signal peptidase I	-1.00985	1.94146e-05
vnz_04555	468	pyridoxamine 5-phosphate oxidase	-1.01272	9.32584e-05
vnz_26780	930	hypothetical protein	-1.01756	0.000393214
vnz_28330	1116	site-specific integrase	-1.01842	0.00656365
vnz_35070	1194	MFS transporter	-1.01916	0.000431979
vnz_11810	1458	amino acid transporter	-1.01949	0.00259547
vnz_22450	1581	methylmalonyl-CoA mutase	-1.01969	0.000628314
pvnz_37120	267	hypothetical protein	-1.0227	0.00783117
vnz_36495	885	hypothetical protein	-1.02274	0.00034326
vnz_14175	1224	DNA-binding protein	-1.02333	3.73735e-05
vnz_34520	861	nuclease	-1.02383	0.0140808
vnz_34245	1321	acetyl-CoA carboxylase	-1.02404	0.00297272
vnz_02730	789	ABC transporter permease	-1.02703	0.00304202
vnz_36640	738	SAM-dependent methyltransferase	-1.0276	0.000719395
vnz_10400	483	hypothetical protein	-1.02842	0.0151206
vnz_00700	855	LysR family transcriptional regulator	-1.02854	0.00395325
vnz_00795	1788	CoA transferase	-1.02904	0.0317546
vnz_04910	1371	MFS transporter	-1.02954	4.79855e-06
vnz_12100	555	single-stranded DNA-binding protein	-1.02977	0.000832515
vnz_22415	1647	beta-N-acetylglucosaminidase	-1.03037	0.000589962
vnz_00395	1410	UDP-N-acetylmuramoyl-tripeptide--D-alanyl-D- alanine ligase	-1.03154	4.4468e-05
vnz_30540	1527	long-chain-fatty-acid--CoA ligase	-1.03234	0.0220237
vnz_33470	597	class F sortase	-1.03355	0.0415866
vnz_01915	699	cobalamin biosynthesis protein CbiM	-1.034	0.00021008
vnz_14865	1035	hypothetical protein	-1.0348	0.0002868
vnz_28740	357	extradiol dioxygenase	-1.03528	0.000317372
vnz_04880	393	hypothetical protein	-1.03709	5.75155e-05
vnz_00785	810	ABC transporter substrate-binding protein	-1.04012	0.00444631
vnz_06685	798	ectoine/hydroxyectoine ABC transporter ATP-binding protein EhuA	-1.0405	0.0407686
vnz_34130	972	AraC family transcriptional regulator	-1.04156	0.0128011
vnz_03645	3207	VioB - polyketide synthase	-1.04293	0.0152872
vnz_05405	2481	GTP pyrophosphokinase	-1.04295	6.83238e-06
vnz_02820	375	hypothetical protein	-1.04339	0.00293161
vnz_32650	1407	glycoside hydrolase	-1.04467	0.0195493
vnz_03150	318	hypothetical protein	-1.04537	0.00349891
pvnz_37065	792	2-hydroxypenta-2,4-dienoate hydratase	-1.04553	0.045637
vnz_08505	624	cell division protein SepF	-1.04661	5.78017e-05
vnz_00215	1014	NADPH:quinone reductase	-1.04703	0.00335127
vnz_32280	603	TetR family transcriptional regulator	-1.04712	0.00147887
pvnz_37040	840	hypothetical protein	-1.04816	0.0415866
vnz_34120	1248	transcriptional regulator	-1.04839	0.00747454
vnz_02605	3339	hypothetical protein	-1.049	0.00131054
pvnz_36815	1227	transposase	-1.04986	0.0145683
vnz_22625	1341	resistance protein	-1.05024	0.00173874
vnz_06515	1323	homogentisate 1,2-dioxygenase	-1.05037	0.00178039
vnz_36625	639	hypothetical protein	-1.05117	0.000770814
vnz_22410	513	OHCU decarboxylase	-1.05197	0.00241667
vnz_21320	864	zinc metalloprotease HtpX	-1.05291	0.000115514
vnz_09355	1134	regulator	-1.05377	0.00722315
pvnz_36845	1572	hypothetical protein	-1.05469	2.97942e-05
vnz_24630	492	hypothetical protein	-1.05767	0.00201629
vnz_18605	945	short-chain dehydrogenase	-1.0592	0.00148911
vnz_01435	1848	serine hydrolase	-1.06117	0.00573823
vnz_02500	1194	EstA family serine hydrolase	-1.06159	0.00359288
pvnz_37100	417	hypothetical protein	-1.06229	0.00169557
vnz_33205	1008	LacI family transcriptional regulator	-1.06314	0.0133703
vnz_26945	918	LLM class F420-dependent oxidoreductase	-1.06532	0.000232638
vnz_03575	645	DNA alkylation repair protein	-1.06576	0.000132737
vnz_10440	870	hypothetical protein	-1.06618	0.0208476
vnz_36620	336	hypothetical protein	-1.06787	0.0299143
vnz_07000	1532	16S ribosomal RNA	-1.0684	0.0421956
vnz_00110	567	TetR family transcriptional regulator	-1.06919	0.00122235
pvnz_37295	651	hydrolase	-1.07108	0.00199771
vnz_05640	636	GNAT family N-acetyltransferase	-1.0716	2.94703e-05
vnz_03140	801	oxidoreductase	-1.07253	0.000305101
vnz_31195	918	LD-carboxypeptidase	-1.07312	3.5897e-05
vnz_36490	215	IS5 family transposase	-1.07354	0.0156009
vnz_04665	474	hypothetical protein	-1.07485	0.00121889
vnz_06370	462	dehydratase	-1.07487	0.000837441
vnz_32775	954	ABC transporter permease	-1.07507	0.0498158
vnz_11725	1131	hypothetical protein	-1.07845	0.00168282
vnz_33730	1020	methylene-tetrahydromethanopterin reductase	-1.07865	0.000209624
vnz_06725	1773	MFS transporter	-1.07936	1.5033e-05
vnz_01650	381	hypothetical protein	-1.0795	0.03021
vnz_31985	1242	serine/threonine protein kinase	-1.08096	0.0064035
vnz_30275	945	ATPase	-1.08311	9.81137e-05
vnz_31805	951	squalene synthase HpnD	-1.08324	0.000210611
pvnz_37485	336	hypothetical protein	-1.08431	0.0219512
vnz_00595	909	aldo/keto reductase	-1.08466	0.000978401
vnz_32230	1083	serine protease	-1.0848	0.00286877
vnz_26770	768	branched-chain amino acid ABC transporter permease	-1.08749	0.00017696
vnz_00660	1590	hypothetical protein	-1.0882	0.000951179
vnz_11795	1230	GNAT family N-acetyltransferase	-1.09076	0.00712059
vnz_31435	1146	myo-inositol-1-phosphate synthase	-1.09252	0.0477692
vnz_04605	429	polyketide cyclase	-1.09407	0.00275658
vnz_35130	681	hypothetical protein	-1.09473	0.00604803
vnz_30985	852	hypothetical protein	-1.09672	8.34903e-05
vnz_02115	888	hypothetical protein	-1.09881	0.024941
vnz_25850	555	hypothetical protein	-1.09897	5.77692e-06
vnz_01060	465	ArsR family transcriptional regulator	-1.09929	0.0109468
vnz_06555	1065	hypothetical protein	-1.09965	0.000104387
vnz_15420	921	oxidoreductase	-1.10043	0.00376194
vnz_33290	570	transcriptional regulator	-1.10061	0.00434562
vnz_32630	1140	pectin esterase	-1.10222	0.00234978
vnz_10690	372	hypothetical protein	-1.10246	0.00118598
vnz_24950	936	cellulose-binding protein	-1.10314	0.000150058
vnz_27740	855	hypothetical protein	-1.10433	0.00981106
vnz_28625	2499	hypothetical protein	-1.10479	0.0149191
vnz_06935	1083	glycosyltransferase	-1.10494	3.79524e-05
vnz_14825	537	hypothetical protein	-1.10606	0.0016346
vnz_00400	516	mini-circle protein	-1.10649	0.000152015
vnz_32675	1755	dihydroxy-acid dehydratase	-1.10943	0.0104776
vnz_31190	2004	acyl-peptide hydrolase	-1.10971	2.21953e-05
vnz_05810	597	hypothetical protein	-1.10994	0.00347238
pvnz_37115	756	hypothetical protein	-1.10999	0.00318462
vnz_00485	339	thiol reductase thioredoxin	-1.11201	0.00256136
vnz_34355	1182	GntR family transcriptional regulator	-1.11236	0.000506979
vnz_04285	771	hypothetical protein	-1.1175	0.0029163
vnz_10955	1599	hypothetical protein	-1.11874	0.00274788
vnz_24275	414	anti-sigma regulatory factor	-1.11934	0.000150803
vnz_15080	498	hypothetical protein	-1.11979	0.0490005
vnz_30510	453	MerR family transcriptional regulator	-1.12032	0.00643322
vnz_17400	969	daunorubicin/doxorubicin resistance ABC transporter ATP-binding protein DrrA	-1.12262	0.000145201
vnz_30385	1569	acyl esterase	-1.1255	0.0347762
vnz_06260	432	RNA-binding protein	-1.12747	0.000572838
vnz_22445	1020	murein L,D-transpeptidase	-1.12896	0.00363927
vnz_31510	819	methyltransferase	-1.12945	0.0001774
vnz_35950	936	LysR family transcriptional regulator	-1.1298	0.00259598
vnz_27580	786	enoyl-CoA hydratase	-1.13247	0.0060839
vnz_27960	735	SPDY domain containing protein	-1.13323	0.00308889
vnz_00620	960	RNA polymerase subunit sigma-70	-1.13418	0.00179411
vnz_08595	405	hypothetical protein	-1.13563	6.80159e-05
vnz_30290	3732	hypothetical protein	-1.13658	0.00182049
vnz_32235	5472	hypothetical protein	-1.1366	0.00138736
vnz_17410	405	hypothetical protein	-1.13673	0.0290983
vnz_27630	828	dTDP-4-dehydrorhamnose reductase	-1.13857	0.000138845
vnz_03895	1017	ABC transporter ATP-binding protein	-1.13876	0.0431425
vnz_28025	612	hypothetical protein	-1.14133	0.00609116
vnz_17655	453	hypothetical protein	-1.14173	1.82822e-05
pvnz_37245	522	hypothetical protein	-1.14214	0.0233917
vnz_18675	645	Fe-S cluster assembly protein HesB	-1.1437	0.000714057
vnz_01160	438	osmotically inducible protein OsmC	-1.14386	8.88142e-05
vnz_05240	324	30S ribosomal protein S13	-1.14542	0.000470248
vnz_04055	1182	8-amino-7-oxononanoate synthase	-1.14563	0.00877426
vnz_14975	2781	nitrite reductase	-1.14659	0.0275528
vnz_19685	600	hypothetical protein	-1.14686	0.0461029
vnz_35250	1119	LacI family transcriptional regulator	-1.14719	0.00190977
vnz_32300	378	hypothetical protein	-1.14757	8.14244e-06
vnz_13145	1368	FAD-binding oxidoreductase	-1.14778	2.46298e-06
vnz_28135	1314	methyltransferase	-1.14855	0.0304348
vnz_32680	924	dihydrodipicolinate synthase family protein	-1.15227	0.0120981
vnz_31815	1059	dimethylallyltranstransferase	-1.15284	6.16151e-06
vnz_34495	381	hypothetical protein	-1.15317	0.0137595
vnz_00315	672	GntR family transcriptional regulator	-1.1535	8.97261e-05
vnz_30330	3903	amino acid adenylation protein	-1.15791	3.53188e-06
vnz_24645	1236	oxygenase	-1.1599	5.1515e-05
vnz_19235	354	transcriptional regulator	-1.16321	5.30449e-05
vnz_30005	804	helix-turn-helix transcriptional regulator	-1.16464	0.0122411
vnz_25370	2730	hypothetical protein	-1.16508	0.00134682
vnz_19275	435	DNA mismatch repair protein MutT	-1.16536	4.08786e-05
vnz_01290	501	hypothetical protein	-1.16739	5.78126e-06
vnz_34930	4071	reductase	-1.16839	0.0109664
vnz_19280	1008	metal-binding protein	-1.16922	0.000881868
vnz_06110	3531	methionine synthase	-1.17063	8.04536e-05
vnz_01390	1098	ionic transporter y4hA	-1.17183	9.32099e-06
vnz_32240	810	peptidase C14	-1.17371	0.00250014
vnz_18170	897	LysR family transcriptional regulator	-1.17409	7.79229e-05
vnz_29280	1293	diguanylate cyclase	-1.17423	2.89232e-05
vnz_34950	882	DUF4436 domain-containing protein	-1.17528	0.0134082
vnz_07280	789	hypothetical protein	-1.1757	0.00843047
vnz_32145	303	transcriptional regulator	-1.17646	0.00241982
vnz_04810	387	hypothetical protein	-1.17648	9.37211e-05
vnz_06495	705	TetR family transcriptional regulator	-1.17711	0.00170524
pvnz_37090	1272	hypothetical protein	-1.17722	9.70965e-05
vnz_32980	381	hypothetical protein	-1.1795	0.00199039
vnz_08205	519	pyridoxamine 5-phosphate oxidase	-1.1795	5.53803e-05
vnz_12825	621	hypothetical protein	-1.18017	0.000245704
vnz_09775	1035	ABC transporter substrate-binding protein	-1.18093	1.68868e-05
vnz_11170	414	glyoxalase	-1.18208	4.01791e-05
vnz_30535	1461	amidase	-1.18254	0.014338
vnz_36365	495	hypothetical protein	-1.1832	0.0338344
vnz_33265	2625	carbohydrate-binding protein	-1.18404	8.0819e-05
vnz_31140	1593	peptidase	-1.1846	0.00128698
vnz_06105	699	hydrolase	-1.18617	6.52916e-05
vnz_05940	552	hypothetical protein	-1.18714	0.00216017
vnz_02675	1674	DNA alkylation response protein	-1.18748	0.000216038
vnz_03515	690	hypothetical protein	-1.18836	5.20637e-05
vnz_28190	600	GTP cyclohydrolase	-1.18896	0.00178455
vnz_34460	579	Type-2Aa cytolytic delta-endotoxin	-1.18897	0.00203748
vnz_36595	918	LLM class F420-dependent oxidoreductase	-1.19043	0.00156
vnz_30785	804	hydrolase	-1.19135	0.00559803
vnz_30865	729	hypothetical protein	-1.19375	0.000934102
vnz_05285	501	transcriptional regulator	-1.19381	1.27422e-05
pvnz_37230	960	DNA processing protein DprA	-1.19461	9.10306e-06
vnz_31570	852	transcriptional regulator	-1.19524	5.43346e-05
vnz_32285	369	hypothetical protein	-1.19813	0.00229942
vnz_35990	594	nucleoside phosphorylase	-1.19826	3.41296e-05
[truncated: 1,905 more rows]
